# Supplementary material for: Automatically annotated motion tracking identifies a distinct social behavioral profile following chronic social defeat stress
Source: Nat Commun. 2023 Jul 18;14:4319. doi: 10.1038/s41467-023-40040-3 (PMC10354203; doi:10.1038/s41467-023-40040-3)
Supplement: Supplementary file 4 — Source Data [file 41467_2023_40040_MOESM4_ESM.xlsx]

## Sheet: Source Data File
Source Data File
NCOMMS-22-37587B
Automatically annotated motion tracking identifies a distinct social behavioral profile following chronic social defeat stress
Bordes, Miranda et al. 2023

## Sheet: Figure 2
Figure 2
Panel
		B	B	B	B	B	B	B	C	D	E	F	G
ID	condition	BW_day1	BW_day4	BW_day8	BW_day11	BW_day15	BW_day18	BW_day21	BW_delta	Rel_Adrenal_weight	OF_Distance [m]	OF_Inner zone : time [s]	SA_ratio
3	Nonstressed	26.29	26.43	26.94	26.39	26.57	26.83	26.71	0.42	0.1	39.398	182.7	4.13
7	Nonstressed	27.03	27.02	27.83	27.44	26.88	26.98	26.9	-0.13	0.16	47.756	119.2	3.23
11	Nonstressed	28.51	28.62	29.23	29.57	28.67	29.02	28.69	0.18	0.09	30.383	206	5.24
15	Nonstressed	28.58	29.22	29.69	29.98	29.22	29.42	29.11	0.53	0.13	58.849	131.3	1.52
19	Nonstressed	25.94	27.02	27.02	27.51	27.45	27.86	28.29	2.35	0.16	60.181	129.5	2.5
23	Nonstressed	24.61	24.64	25.15	25.51	24.69	24.9	24.4	-0.21		41.093	144.2	1.24
27	Nonstressed	26.27	26.57	27.09	27.53	27.02	26.99	27.75	1.48	0.18	44.979	167.3	5.9
31	Nonstressed	27.97	28.17	29.1	28.87	27.12	27.17	25.78	-2.19	0.14	45.221	144	3.52
35	Nonstressed	25.28	25.76	26.33	26.22	26.52	26.11	26.3	1.02	0.17	40.851	195.5	3.29
39	Nonstressed	27.55	27.88	28.98	28.72	28.4	28.24	27.72	0.17	0.16	37.142	137	7.14
43	Nonstressed	27.31	27.93	28.38	28.71	28.16	28.36	27.51	0.2	0.17	35.263	168.7	5.87
47	Nonstressed	26.13	26.42	26.78	27.19	26.9	26.81	27.5	1.37	0.13	42.037	125.4	1.77
51	Nonstressed	27.81	28.19	28.5	28.48	28.08	28.36	27.77	-0.04	0.15	37.644	161.7	1.62
55	Nonstressed	26.66	26.89	27.77	27.78	27.17	26.84	26.57	-0.09	0.14	52.346	96.4	2.36
59	Nonstressed	25.8	26.19	26.89	27.16	26.94	26.83	26.97	1.17	0.17			7.25
63	Nonstressed	27.3	28	27.89	28.48	28.51	28.06	28.74	1.44	0.14	43.252	163.5	2.2
67	Nonstressed	27.59	28.11	28.86	29.43	29.27	28.52	28.37	0.78	0.15	45.525	200	4.62
71	Nonstressed	27.14	27.75	28.63	28.73	28.26	28.16	28.74	1.6	0.13	43.262	195.3	2.69
75	Nonstressed	27.91	28.1	28.24	28.66	28.57	27.58	28.81	0.9	0.06	57.966	129.6	2.67
79	Nonstressed	26.84	27.04	27.52	27.53	28.05	27.41	27.57	0.73	0.14	51.379	222.8	2.18
83	Nonstressed	26.71	26.86	27.58	27.28	27.68	26.96	26.95	0.24	0.12			3.3
87	Nonstressed	26	26.63	26.68	26.96	26.75	26.7	26.9	0.9	0.16			5.29
91	Nonstressed	26.78	26.41	26.58	27.55	27.43	27.77	27.69	0.91	0.09	33.713	145.8	1.5
95	Nonstressed	27.96	28.83	29.17	29.1	29.22	28.64	28.6	0.64	0.07	47.555	104.4	4.21
99	Nonstressed	26.28	26.2	26.97	26.97	26.95	26.76	27.21	0.93	0.08	44.523	89.9	3.21
103	Nonstressed	27.75	27.93	28.66	28.6	28.84	28.17	27.95	0.2	0.16			3.42
107	Nonstressed	25.98	25.55	25.72	25.91	25.73	25.97	26.05	0.07	0.2	61.169	121.9	3.51
111	Nonstressed	26.97	27.47	27.98	28.03	27.89	27.23	27.79	0.82	0.14	50.42	95.3	2.43
115	Nonstressed	28.49	29.01	28.82	29.6	29.52	29.12	28.43	-0.06	0.17	44.953	171.5	2.35
119	Nonstressed	27.32	28.11	28.88	28.98	29.09	29.06	29.11	1.79	0.08	42.199	167.3	2.15
1	Stressed	26	25.99	26.88	27.34	26.35	27.29	27.05	1.05	0.22	30.991	101.5	1.58
5	Stressed	26.35	26.7	26.43	27.04	26.17	26.7	26.94	0.59	0.23	37.847	114.7	1.68
9	Stressed	26.41	27.55	28.48	29.11	28.85	29.78	30.62	4.21	0.21	42.88	172.4	2.9
13	Stressed	26.51	26.85	27.45	28.37	27.7	28.82	29.65	3.14	0.15	36.13	129.3	1.89
17	Stressed	27.32	27.42	28.09	28.42	28.31	29.27	30.85	3.53	0.18			2.74
21	Stressed	26.93	27.13	27.17	27.62	27.54	27.7	28.73	1.8	0.11	34.057	91.2	1.39
25	Stressed	25.98	25.99	26.19	26.09	26.36	26.3	26.72	0.74	0.27	34.3	104.3	3.33
29	Stressed	26.07	27.29	27.67	28.31	28.16	29.06	29.88	3.81	0.09	35.496	119	2.76
33	Stressed	27.34	27.34	27.34	27.85	27.79	29.04	29.55	2.21	0.23	22.975	195.3	2.72
37	Stressed	27.23	27.94	27.57	27.98	27.47	27.81	27.45	0.22	0.21	29.736	141.4	3.26
41	Stressed	27.15	26.96	27.86	28.24	28.75	28.7	30.16	3.01	0.19	35.529	125.8
45	Stressed	27.2	27.23	28.48	28.93	29.33	29.52	31.16	3.96	0.23			2.2
49	Stressed	26.11	26.28	26.56	26.72	25.99	26.95	27.45	1.34	0.21	34.175	72.4	2.17
53	Stressed	28.07	28.44	27.93	27.66	28.43	28.66	28.81	0.74	0.21	42.368	118.2	2.18
57	Stressed	26.9	26.64	27.89	28.31	28.62	28.39	28.85	1.95	0.2	32.483	88	1.74
61	Stressed	25.93	25.91	26.7	27.33	28.25	28.19	28.98	3.05	0.17	37.898	95.3	1.18
65	Stressed	26.51	26.57	27.66	27.51	28.05	28.59	27.97	1.46	0.22	34.684	65.9	2.65
69	Stressed	26.49	25.73	27.18	27.9	27.79	27.88	28.53	2.04	0.11	30.119	109.9	1.87
73	Stressed	26.19	25.37	27.32	27.95	28.26	28.27	28.07	1.88	0.24	29.583	84.4	2.11
77	Stressed	26.26	27.12	26.78	26.74	27.39	28.49	28.88	2.62	0.23	35.089	95.4	4.61
81	Stressed	26.08	26.55	26.68	28.03	28.11	28.74	29.4	3.32	0.3			2.33
85	Stressed	26.41	26.66	26.89	27.7	27.79	28.28	28.48	2.07	0.19	27.561	87.2	0.51
89	Stressed	25.61	25.43	25.9	26.19	27.03	26.8	27.07	1.46	0.2	36.319	63.1	1.62
93	Stressed	26.16	26.34	26.65	27.44	27.85	28.16	27.67	1.51	0.19	28.083	121.5	6.79
97	Stressed	28.38	28.13	28.9	30.19	31.23	30.53	31.05	2.67	0.11	40.891	81.3	1.12
101	Stressed	26.24	26.3	26.74	27	28.32	28.76	30.15	3.91	0.17	33.058	219.2	1.22
105	Stressed	26.23	26.19	26.44	26.55	27.15	27.16	27.26	1.03	0.22	33.373	183.5	0.96
109	Stressed	24.63	24.91	24.65	25.75	25.13	25.68	25.97	1.34	0.28	39.301	160.6	3.09
113	Stressed	26.45	26.63	26.14	27.23	27.44	27.58	27.77	1.32	0.27	26.94	73.6	1.88
117	Stressed	26.13	26.48	27.18	27.36	27.59	28.02	28.57	2.44	0.14	39.79	85.7	4.5

## Sheet: Figure 3
Figure 3
Panel																								Panel
A,B,D,E,F	A,B,D,E,F	A,B,D,E,F	A,B,D,E,F	A,B,D,E,F	A,B,D,E,F	A,B,D,E,F	A,B,D,E,F	A,B,D,E,F	A,B,D,E,F	A,B,D,E,F	A,B,D,E,F	A,B,D,E,F	A,B,D,E,F	A,B,D,E,F	A,B,D,E,F	A,B,D,E,F	A,B,D,E,F	A,B,D,E,F	A,B,D,E,F	A,B,D,E,F	A,B,D,E,F	A,B,D,E,F		C
	nose2nose	sidebyside	sidereside	B_nose2tail	W_nose2tail	B_nose2body	W_nose2body	B_following	W_following	B_climbing	B_sniffing	B_huddle	B_lookaround	B_speed	W_climbing	W_sniffing	W_huddle	W_lookaround	W_speed	id	condition	animal_id		ID	condition	SA_tot_dur_nonsocial	SA_tot_dur_social	SA_ratio
0	13.92	0	2.68	12.64	5.88	21.68	29.36	13.32	0.68	0.28	5.76	37.16	50.04	658.692	12.48	7.84	37.92	50.92	841.043	20191203_Day1_SI_JB08_Test_13	Nonstressed	11		3	Nonstressed	1.6	6.6	4.13
1	4.52	0	0.88	11.44	6.56	14.48	11.84	3.24	2.6	0	15.68	59.84	66.28	539.193	11.12	14.48	46.28	54.96	732.646	20191203_Day1_SI_JB08_Test_13	Nonstressed	11		7	Nonstressed	3.1	10	3.23
2	13.04	1.64	1.48	1.04	54.6	12.96	77.12	0	14.24	0.6	10.8	39.12	50.56	653.425	5.68	6.28	37.92	46.92	753.583	20191203_Day1_SI_JB08_Test_13	Nonstressed	11		11	Nonstressed	3.4	17.8	5.24
3	11.36	4.64	7.88	0.28	68	13.44	82.52	0	29.44	0	6.8	42.16	48.68	833.255	5.24	7.08	27.4	30.48	990.04	20191203_Day1_SI_JB08_Test_13	Nonstressed	11		15	Nonstressed	6.6	10	1.52
0	18.8	2.36	0.52	16.6	0.24	43	14.36	9.4	0.16	0	8.08	31.56	53.08	747.906	15.2	11.92	17.56	57.36	603.929	20191203_Day1_SI_JB08_Test_14	Nonstressed	15		19	Nonstressed	3	7.5	2.5
1	11.36	0.24	3.56	12.84	8.92	26.64	17.8	4.72	4	0	10.64	34.24	54.56	662.294	17.92	14.8	29.76	70.8	490.938	20191203_Day1_SI_JB08_Test_14	Nonstressed	15		23	Nonstressed	4.1	5.1	1.24
2	6.2	0	2.44	8.28	3.6	12.24	9.48	4.44	0.52	4.24	12.12	31.56	43.96	793.27	17.32	23.44	46.2	78.36	451.16	20191203_Day1_SI_JB08_Test_14	Nonstressed	15		27	Nonstressed	2.1	12.4	5.9
3	5.4	2.36	0.68	7.56	13.4	18.6	18.12	1.04	10.04	0.32	13.56	37.68	50.92	717.694	21.16	13.6	30.88	67.2	488.094	20191203_Day1_SI_JB08_Test_14	Nonstressed	15		31	Nonstressed	4.6	16.2	3.52
0	17.6	0	0.08	3.04	1.92	20.52	16.32	0.12	0	0	0.96	71.32	64.24	789.53	11.32	12.88	31.6	51.24	656.745	20191203_Day1_SI_JB08_Test_15	Stressed	9		35	Nonstressed	5.6	18.4	3.29
1	12.76	0	1.76	5.72	4.92	21.96	12.04	0.12	0.04	0	8.32	53.12	61.72	678.195	11.72	17.64	55.32	70.12	487.852	20191203_Day1_SI_JB08_Test_15	Stressed	9		39	Nonstressed	2.2	15.7	7.14
2	28.28	5.36	8.92	32.76	0.24	68.96	29.72	15.16	0	0	2.6	26.8	30.84	1009.85	3.32	6.88	58.52	69.92	643.02	20191203_Day1_SI_JB08_Test_15	Stressed	9		43	Nonstressed	3	17.6	5.87
3	31.2	2.2	5.32	16.88	0.32	46.12	32.88	14.24	51.48	0.08	2.2	26.88	27.64	1072.4	3.6	7.24	57.6	60.16	878.823	20191203_Day1_SI_JB08_Test_15	Stressed	9		47	Nonstressed	5.3	9.4	1.77
0	11.48	0	0.48	5.84	2.2	14.2	14.24	2.76	0.32	0	5.2	80.76	67.08	565.297	24.72	10.28	29.72	57.6	661.053	20191203_Day1_SI_JB08_Test_16	Stressed	13		51	Nonstressed	5.8	9.4	1.62
1	12	2.92	0.52	34.52	0	57.08	9.2	16.76	0	0	7.8	43.12	48.44	669.464	28.36	12.2	33	55.76	616.572	20191203_Day1_SI_JB08_Test_16	Stressed	13		55	Nonstressed	3.9	9.2	2.36
2	20.28	0.64	17.24	17.2	15.76	43.68	42.88	1.64	4.96	0	4.76	40.52	30.24	1003.23	11.64	10.64	48.32	73.8	476.243	20191203_Day1_SI_JB08_Test_16	Stressed	13		59	Nonstressed	2.4	17.4	7.25
3	46.92	5.4	18.88	16.72	9.84	58.32	78.56	6.76	5.12	0	3.72	19.32	11.44	1164.47	4.32	3.64	41	63.04	582.915	20191203_Day1_SI_JB08_Test_16	Stressed	13		63	Nonstressed	3	6.6	2.2
0	10.48	0	0	0	2.76	5.88	11.12	0	0.36	0	0.56	85.72	96.64	311.674	2.2	10.4	13.52	54.24	592.963	20191203_Day1_SI_JB08_Test_22	Stressed	21		67	Nonstressed	2.6	12	4.62
1	13	0	0	0	0	11.16	10.72	0	0	0	13.4	47.88	86.24	356.338	11.28	25.44	34.12	78.44	445.533	20191203_Day1_SI_JB08_Test_22	Stressed	21		71	Nonstressed	3.9	10.5	2.69
2	3.92	0	7.2	3.36	11.36	8.88	13.08	0	9.76	0	10.84	35.24	82.8	375.364	7.68	16.08	27.68	66.12	507.637	20191203_Day1_SI_JB08_Test_22	Stressed	21		75	Nonstressed	2.1	5.6	2.67
3	4.68	0	1.04	17	3.76	22.68	6.24	2.4	3.64	0	13.88	27.72	86.32	392.896	16.8	22.44	30.28	74.84	455.317	20191203_Day1_SI_JB08_Test_22	Stressed	21		79	Nonstressed	3.4	7.4	2.18
0	9.28	1.16	7.32	28.52	4.4	37.84	14.48	19.92	0.04	0.08	4.88	23.4	41.04	944.625	17.28	7.44	10.92	47.52	806.542	20191203_Day1_SI_JB08_Test_23	Nonstressed	19		83	Nonstressed	4	13.2	3.3
1	7.72	0.08	0	9.92	6.88	14.32	13	5.28	3.68	0	15.52	37	52.92	736.736	17.08	12.4	23.2	70.68	495.38	20191203_Day1_SI_JB08_Test_23	Nonstressed	19		87	Nonstressed	1.4	7.4	5.29
2	8.12	0.36	0.12	4.2	3.92	12.76	11.16	0.08	2.76	0	9.52	38.32	58.08	722.987	18.4	12.56	37.2	73.56	504.667	20191203_Day1_SI_JB08_Test_23	Nonstressed	19		91	Nonstressed	6.8	10.2	1.5
3	5.8	0.24	6.64	7.24	10.68	11.08	14.52	2.44	9.76	0	6.52	34.4	55.32	709.853	9.76	23.52	33.36	73.56	455.905	20191203_Day1_SI_JB08_Test_23	Nonstressed	19		95	Nonstressed	1.9	8	4.21
0	12.2	0.68	3.04	34.68	2.48	56.32	12.92	25.52	0.44	0.36	8.2	19.84	40.88	806.641	6.44	8.56	14.2	46.48	747.053	20191203_Day1_SI_JB08_Test_24	Nonstressed	23		99	Nonstressed	4.8	15.4	3.21
1	6.48	1.36	1.88	16.68	9.88	24.36	14.72	8.32	5.16	0.2	15.88	36.04	73.76	512.16	9.32	5.6	28.12	70	489.96	20191203_Day1_SI_JB08_Test_24	Nonstressed	23		103	Nonstressed	2.6	8.9	3.42
2	5.24	0.2	0.64	4.4	4.8	10.92	12.08	0.48	3.96	0	13.32	46.56	66.24	523.863	9.04	12.28	28.44	60.84	539.476	20191203_Day1_SI_JB08_Test_24	Nonstressed	23		107	Nonstressed	3.5	12.3	3.51
3	16.48	0.04	4.08	4.84	19.28	26.76	39.36	2.2	5.04	0	10.16	47.08	81.88	440.396	4.8	6.68	34.08	64.16	504.817	20191203_Day1_SI_JB08_Test_24	Nonstressed	23		111	Nonstressed	3	7.3	2.43
0	13.4	4.24	5.6	12.28	19.16	27.92	27.84	9.44	11.8	0.04	6.04	43.36	57.36	689.69	13.2	19.8	21.16	45.12	928.197	20191203_Day1_SI_JB08_Test_29	Nonstressed	27		115	Nonstressed	2.3	5.4	2.35
1	7.08	2.2	1	3.12	8.56	12.96	13.56	0.56	5	0	11	44.76	58.4	691.201	14.36	18.6	31.36	53	705.882	20191203_Day1_SI_JB08_Test_29	Nonstressed	27		119	Nonstressed	2.6	5.6	2.15
2	17.8	2.76	11.44	25.44	19.68	49.64	37.36	7.92	7.12	0.04	2.88	38.84	57.68	632.108	15.52	12.2	26.28	57.12	631.748	20191203_Day1_SI_JB08_Test_29	Nonstressed	27		1	Stressed	3.8	6	1.58
3	18.16	5.92	0.88	19.4	7.56	50.16	24.08	4.08	4.04	0	11.64	32.04	57.64	615.365	8.04	25.28	45.28	75.6	484.489	20191203_Day1_SI_JB08_Test_29	Nonstressed	27		5	Stressed	4	6.7	1.68
0	7.08	2.32	0.64	26.56	4.68	38.08	12.4	15.84	6.28	0	5.8	21.68	45.08	834.994	20.08	10.76	16.32	45	785.393	20191203_Day1_SI_JB08_Test_30	Nonstressed	31		9	Stressed	4	11.6	2.9
1	8.92	0.08	2.52	9	7.28	22.96	16.64	4	7.88	4.24	12.76	37.48	68.88	535.37	21	9.12	23.08	57.88	611.177	20191203_Day1_SI_JB08_Test_30	Nonstressed	31		13	Stressed	6.2	11.7	1.89
2	5.92	0.68	1.12	2.28	3.08	14.56	12.12	0.16	1.08	0	11.48	48	70.64	502.355	21.44	12.64	29.92	63	567.488	20191203_Day1_SI_JB08_Test_30	Nonstressed	31		17	Stressed	3.9	10.7	2.74
3	10.68	0.6	1.84	4.72	9.68	16.4	20.12	0.28	7.36	2.68	28.76	41.92	70.92	485.732	16.76	14.8	34.52	64.2	503.54	20191203_Day1_SI_JB08_Test_30	Nonstressed	31		21	Stressed	5.4	7.5	1.39
0	11.76	0	0	0	6.32	17.96	21.8	0	3.44	0	0	81.76	115.32	139.106	1.44	9.8	20	65.4	515.76	20191203_Day1_SI_JB08_Test_31	Stressed	25		25	Stressed	3.6	12	3.33
1	16.92	0	5.16	3.68	9.96	35.32	31.08	0.08	1.6	0	1.16	51.88	106.52	200.531	2.36	10.48	35.56	75.2	399.311	20191203_Day1_SI_JB08_Test_31	Stressed	25		29	Stressed	4.1	11.3	2.76
2	21.72	0	7.56	1.2	20.04	41.92	48.44	0	4.32	0	3.92	43.76	106.04	241.397	0.76	10.72	37.44	78.32	348.457	20191203_Day1_SI_JB08_Test_31	Stressed	25		33	Stressed	4.6	12.5	2.72
3	16.76	0	2.56	4.04	4.56	33.24	26.64	3.52	0.12	0	14.32	38.92	97.32	286.863	5.72	16.36	48.88	87.6	336.934	20191203_Day1_SI_JB08_Test_31	Stressed	25		37	Stressed	3.5	11.4	3.26
0	13	0	1.56	4.36	1.68	24.24	17.28	0	0	0	0	100.64	127.32	85.7686	9.36	16.6	21.4	55.12	646.141	20191203_Day1_SI_JB08_Test_32	Stressed	29		41	Stressed
1	17.72	0	10.16	5.04	12.24	34.6	32.08	0.44	4.52	0	10.88	37.36	86.92	349.98	18.76	12.4	33.36	68.48	532.116	20191203_Day1_SI_JB08_Test_32	Stressed	29		45	Stressed	3.5	7.7	2.2
2	11.96	0.24	8.84	16.72	9.08	30.64	19.76	9.28	4.6	0	1.32	23	73.56	452.69	17.36	10	19.32	59.08	609.47	20191203_Day1_SI_JB08_Test_32	Stressed	29		49	Stressed	4.6	10	2.17
3	9.8	0.76	2.16	5.76	7.76	19.44	16.32	0.2	2.56	0.76	16.16	20.64	62.72	517.46	9.36	14.52	27.36	59.24	594.101	20191203_Day1_SI_JB08_Test_32	Stressed	29		53	Stressed	4.4	9.6	2.18
0	8.16	0	0.08	0	0.08	7.28	6.28	0	0	0	0.24	54.48	70.52	677.5	11	11.04	12.72	46.4	734.242	20191203_Day1_SI_JB08_Test_37	Stressed	33		57	Stressed	3.4	5.9	1.74
1	8.2	0	0.24	1.56	2	8.72	9.64	0	0.2	0	5.16	48.32	78.2	471.978	10.96	15.32	29.16	65.76	577.09	20191203_Day1_SI_JB08_Test_37	Stressed	33		61	Stressed	4.5	5.3	1.18
2	10.12	0	4.48	10.08	9.76	23.8	19.96	3.28	7.2	0.08	10.64	45.52	75.56	449.113	16.92	12.48	28.72	62.64	562.971	20191203_Day1_SI_JB08_Test_37	Stressed	33		65	Stressed	5.1	13.5	2.65
3	4.6	0	4.52	22.08	1.16	27.48	6.68	11.32	0.28	0	15.2	48.12	88.24	346.57	14.16	27.32	39.88	77.16	469.162	20191203_Day1_SI_JB08_Test_37	Stressed	33		69	Stressed	5.5	10.3	1.87
0	8.04	0	0.8	0.52	1.84	6.36	10.16	0	1.36	0	4.6	54.72	73	538.368	16.52	12.04	14.56	52.04	674.744	20191203_Day1_SI_JB08_Test_38	Stressed	37		73	Stressed	4.5	9.5	2.11
1	7.4	0	0.2	8.68	0.76	16.72	8.92	2.44	0	0	13.68	45.68	87.2	389.929	18.16	12.4	21.88	59.32	569.323	20191203_Day1_SI_JB08_Test_38	Stressed	37		77	Stressed	1.8	8.3	4.61
2	11	0	0.24	0.76	3	8.4	18.24	0.08	2.68	0.44	50.72	30.92	76.84	420.693	10.8	9.6	25.96	62.8	514.131	20191203_Day1_SI_JB08_Test_38	Stressed	37		81	Stressed	2.7	6.3	2.33
3	8.68	0	1	18.16	21.2	24.52	29.28	11.36	11.76	0.04	18.48	33.68	75.88	425.186	15.52	7.04	30.96	65.44	487.638	20191203_Day1_SI_JB08_Test_38	Stressed	37		85	Stressed	6.9	3.5	0.51
0	13.44	0.28	10.28	25.68	10.56	39.16	23.36	24.72	9.24	0	3.52	16.6	55.84	635.374	6.44	6.48	10.4	57.68	565.754	20191203_Day1_SI_JB08_Test_39	Nonstressed	35		89	Stressed	6.1	9.9	1.62
1	12	1.4	2.4	5.32	7.64	16.76	19.52	0.8	3.6	0	12.68	29.8	66.12	591.732	8.4	9.28	19.96	71.84	459.05	20191203_Day1_SI_JB08_Test_39	Nonstressed	35		93	Stressed	1.4	9.5	6.79
2	9.48	0	1.72	2.44	9.76	15.64	24.08	0	1.32	0	17.16	30.72	68.92	539.659	9.4	9.4	33.16	79.76	419.888	20191203_Day1_SI_JB08_Test_39	Nonstressed	35		97	Stressed	4.3	4.8	1.12
3	27.64	2	1.96	6.52	13.6	39.24	37.96	1.04	7.4	0	8.92	36.48	76.28	473.113	2.56	10.32	47.48	95.12	314.089	20191203_Day1_SI_JB08_Test_39	Nonstressed	35		101	Stressed	4.9	6	1.22
0	6.04	3.68	4.36	11.96	4.28	26.96	8.36	5.12	5.56	0	11.08	20.52	53.32	679.064	12.96	6.6	8.64	47.24	638.271	20191203_Day1_SI_JB08_Test_40	Nonstressed	39		105	Stressed	2.5	2.4	0.96
1	21.72	0.52	0	11.76	0.4	36.88	21.84	7.8	0	0.8	14.12	30.24	77.72	424.499	14.84	10.52	23.44	67.04	479.423	20191203_Day1_SI_JB08_Test_40	Nonstressed	39		109	Stressed	3.4	10.5	3.09
2	3.24	0.08	0.56	5.32	9.24	7.44	9.32	2.16	2.92	2.56	27.56	29.04	77.84	438.926	17	15.68	32.6	72.64	463.528	20191203_Day1_SI_JB08_Test_40	Nonstressed	39		113	Stressed	4	7.5	1.88
3	15.84	0	5.28	2.16	6.72	16.84	16.96	0.2	0.96	0	7.36	46.24	90.56	332.848	7.36	4.8	49	87.72	364.443	20191203_Day1_SI_JB08_Test_40	Nonstressed	39		117	Stressed	3.2	14.4	4.5
0	22.08	9	4	35.36	2.16	73.32	19.88	24.12	0.04	0	5.56	19.8	32.96	860.277	9.64	9.24	16	44.44	840.496	20191203_Day1_SI_JB08_Test_45	Nonstressed	43
1	8.16	0	2.88	10.76	3.88	20.36	12.96	1.76	0.68	4.96	17.92	40.12	51.76	657.612	11.72	12.44	33.8	62.52	600.534	20191203_Day1_SI_JB08_Test_45	Nonstressed	43
2	8.76	0	1.68	2.52	16.8	10.88	27.48	0.4	9.2	0.28	12.72	44.6	54.16	609.529	8.88	10.76	35.84	62.64	567.739	20191203_Day1_SI_JB08_Test_45	Nonstressed	43
3	17.88	0.48	3.08	5.64	38.56	25.28	66.32	3.56	18.84	0.52	14.68	55.64	71.92	524.554	4.56	3.92	27.92	49.8	622.799	20191203_Day1_SI_JB08_Test_45	Nonstressed	43
0	6.88	0	0.72	18.64	4.56	28.76	12.48	21.4	5.24	0	8.12	24.2	48.92	682.505	36.6	9.8	20.32	49.4	776.874	20191203_Day1_SI_JB08_Test_46	Nonstressed	47
1	2.84	0.28	1.56	6.76	7.76	10.76	10.36	4.04	4.12	0	16.04	27.92	52.36	589.901	25.44	11.76	33.28	63.08	545.731	20191203_Day1_SI_JB08_Test_46	Nonstressed	47
2	9.6	0.04	1.24	2	14.2	9.8	24.72	0.32	6.8	1.44	33.76	28.56	56.28	534.691	25.24	12.04	30.28	63.08	549.309	20191203_Day1_SI_JB08_Test_46	Nonstressed	47
3	9.92	0	3.76	4.24	15	16.88	26.76	1.6	6.52	0.08	32.88	38.16	68.16	461.696	18.48	7.08	46.08	72.08	449.561	20191203_Day1_SI_JB08_Test_46	Nonstressed	47
0	16.16	0.32	0.76	0.04	6.68	14.28	20.64	0	0.76	0	1.32	62.64	86	301.354	12.04	7.08	15.12	44.48	780.908	20191203_Day1_SI_JB08_Test_47	Stressed	41
1	9.92	0.04	0.64	2.68	2.6	20	14.24	0	0.32	0	5.88	39.96	82.28	361.132	19.32	6.08	27.92	59.92	582.603	20191203_Day1_SI_JB08_Test_47	Stressed	41
2	13.88	0	1.48	9.2	0.32	19.36	15.2	1.4	0	0	12.68	31.32	80.6	392.019	13.08	11.4	30.2	69	505.792	20191203_Day1_SI_JB08_Test_47	Stressed	41
3	10.52	0.4	0.36	1.48	7.36	13.48	19.36	0	0.12	0.48	14.4	33.96	81.56	387.388	12.12	8.64	25.4	67.88	520.837	20191203_Day1_SI_JB08_Test_47	Stressed	41
0	6.04	0	0.04	0	0.64	3.68	5.28	0	0	0	7.48	61.44	61.52	683.207	11.6	10.56	22.88	51.32	686.453	20191203_Day1_SI_JB08_Test_53	Stressed	49
1	8.64	0	0.2	0	0.04	4.16	4.68	0	0	0	10.8	42.28	62.28	658.719	10	12.88	37.32	68.4	507.292	20191203_Day1_SI_JB08_Test_53	Stressed	49
2	7.8	0	0	0.2	19.2	4.04	20	0	19.48	0	12.36	48.68	62.16	824.827	6.08	6.68	31.96	49.04	804.275	20191203_Day1_SI_JB08_Test_53	Stressed	49
3	5.6	0	0.16	0.12	12.8	2.28	12	0	13.56	0	8.88	64.84	78.6	637.26	12.88	7.4	34.92	57.72	726.667	20191203_Day1_SI_JB08_Test_53	Stressed	49
0	12	7.96	0.96	19.6	7.08	34.24	17.84	18.76	6.36	0.96	5.88	21.8	53.44	673.304	14.96	13.12	12.64	54.12	632.223	20191203_Day1_SI_JB08_Test_54	Stressed	53
1	12.16	0	1.12	4.88	6.08	18.96	19.72	3.48	3.4	0	15.64	36.92	69.88	495.433	12.76	8.48	36.68	70.76	486.956	20191203_Day1_SI_JB08_Test_54	Stressed	53
2	19.32	2.48	3.2	2.88	15.08	14.76	44.64	1.16	8.76	0	17.04	39.64	82.64	399.654	15.32	9.48	37.8	75.16	450.324	20191203_Day1_SI_JB08_Test_54	Stressed	53
3	11.76	0.16	1.44	3	8.96	11.8	22.84	2.4	3.92	0.12	22.04	43.36	79.44	395.116	9.24	12.72	52.04	78.6	448.222	20191203_Day1_SI_JB08_Test_54	Stressed	53
0	1.28	0.8	2.36	25.92	2.84	26.12	4.92	27.16	1.08	10.96	9.92	20	45.6	730.073	15.92	8.96	13.12	45.2	747.639	20191203_Day1_SI_JB08_Test_55	Nonstressed	51
1	15.76	0.48	0.48	6.6	0.04	25.16	14.52	0.56	0	0	6.76	27.6	63.16	620.896	13.76	16.88	25.84	64.96	532.305	20191203_Day1_SI_JB08_Test_55	Nonstressed	51
2	10.08	0.12	0.8	3.88	2.84	13.72	13.28	0.08	0.04	0.4	12.56	40.68	71.32	504.178	8.96	20.56	28.64	66.2	523.22	20191203_Day1_SI_JB08_Test_55	Nonstressed	51
3	4.48	0.04	0.12	7.12	3.56	17.08	12.68	2.48	0.52	0	13.2	35.72	75.04	490.432	7.04	13.76	35.08	67.12	478.847	20191203_Day1_SI_JB08_Test_55	Nonstressed	51
0	17.96	0.4	4.28	22.92	9	42	28.12	17.64	0.36	0.64	6.24	25	57.64	713.832	14.96	10.44	13.84	55.24	695.454	20191203_Day1_SI_JB08_Test_56	Nonstressed	55
1	16.84	0.08	3.84	9.44	4.68	28.48	21.08	1.08	1.16	0	15.8	35.6	72.56	543.974	15.08	11.84	24.48	65.36	522.673	20191203_Day1_SI_JB08_Test_56	Nonstressed	55
2	10.64	0	2.88	4.12	6.48	18.92	19	2.32	4.56	0	11.4	36.92	69.84	556.326	17.44	20.4	23.36	68.08	519.071	20191203_Day1_SI_JB08_Test_56	Nonstressed	55
3	50.36	3.76	2.68	3.8	12.84	42.28	76.12	0.56	10	4.68	13.6	70.04	101.48	269.231	14.24	12.6	58.16	76.16	306.589	20191203_Day1_SI_JB08_Test_56	Nonstressed	55
0	3.44	0	0	0	3.52	2.56	4.08	0	1.96	0	6.44	44.4	71.48	589.113	14.2	12.64	21.08	52.96	672.68	20191203_Day1_SI_JB08_Test_5	Stressed	1
1	5.84	0	2.88	0.76	1.68	3.32	6.44	0	0.52	0	10.52	41.6	65.68	537.783	8.52	17.48	28.2	65.72	521.969	20191203_Day1_SI_JB08_Test_5	Stressed	1
2	7.64	0	0.2	0.2	1.48	6.24	8.12	0	5.08	0	29.16	34.64	67.2	500.304	7.76	16.32	31.6	68.76	514.531	20191203_Day1_SI_JB08_Test_5	Stressed	1
3	14.96	0	1.4	6.48	10.04	22.92	24.56	5.88	9.8	0	14.28	33.08	72.44	488.746	7.88	13.72	31.76	67.04	521.952	20191203_Day1_SI_JB08_Test_5	Stressed	1
0	7.48	0.6	1	1.84	12.92	10.6	19.68	0.4	6.56	0	2.52	50.28	88.32	387.222	12.84	5.6	13.4	45.04	816.755	20191203_Day1_SI_JB08_Test_6	Stressed	5
1	4.64	0	0.08	1.88	1.24	5.8	5.2	0	0.48	0	19.12	32.76	70.36	522.312	16.48	18.64	25.36	70.32	475.771	20191203_Day1_SI_JB08_Test_6	Stressed	5
2	0.96	0	0.04	7.2	2.36	5.88	3.6	3.4	2.84	0	29.6	40.4	75.64	445.475	8.36	11.56	22.08	60.84	551.071	20191203_Day1_SI_JB08_Test_6	Stressed	5
3	3.64	0	0.32	2.36	5.16	6.76	6.72	0.92	4.08	0	26.92	36.6	75.72	482.755	17.88	16.48	22.08	54.84	577.027	20191203_Day1_SI_JB08_Test_6	Stressed	5
0	11.72	0	7.64	12.2	7.72	22.68	23	16.64	3.2	0	6.04	35.72	69.4	507.156	10.2	10.24	16.6	42.52	766.268	20191203_Day1_SI_JB08_Test_7	Nonstressed	3
1	7.24	0	2.36	4.64	1.76	13.68	11.28	0.88	0.08	0.04	13.96	40.92	69.84	502.115	7.28	12.8	22.16	49.76	648.144	20191203_Day1_SI_JB08_Test_7	Nonstressed	3
2	21.6	0.08	6.24	8.16	15	34.88	44	0.24	7.08	0	12.68	49.92	83.68	416.481	4.48	2.8	41.8	66.92	489.363	20191203_Day1_SI_JB08_Test_7	Nonstressed	3
3	23.8	8.36	2.28	0.84	17.16	20.12	52.08	0.12	13.24	0	17.12	34.04	66.48	490.575	6.72	3.12	22.76	51.48	575.167	20191203_Day1_SI_JB08_Test_7	Nonstressed	3
0	16.08	8.92	1.72	17.84	6.84	46.8	17.68	14.2	1.84	0	2.36	23	46.2	819.032	10.56	9.6	15.04	51.56	653.651	20191203_Day1_SI_JB08_Test_8	Nonstressed	7
1	12.6	2.12	0.16	13.84	2	25.84	12.92	2.92	3.8	0	10.76	42	61.24	613.82	12.44	9.6	33.68	64.6	495.696	20191203_Day1_SI_JB08_Test_8	Nonstressed	7
2	4.8	0	0.88	6.24	4.28	13.6	10.12	2.16	0.4	0	18.08	45.84	64.28	601.926	10.84	10.32	27.6	57.8	562.286	20191203_Day1_SI_JB08_Test_8	Nonstressed	7
3	3.4	0	2.08	2.52	3.44	7.44	8.04	1.56	1.16	0	23.2	47.28	66.52	554.546	16.88	7.6	22.12	54.24	597.531	20191203_Day1_SI_JB08_Test_8	Nonstressed	7
0	5.88	0	0.44	0	6.12	3.24	11.44	0	6.72	0	4.12	50.12	58.4	687.718	12.88	13.48	14.52	51.92	646.533	20191204_Day2_SI_JB08_Test_13	Stressed	65
1	14.48	0	4.52	15.36	3.12	27.28	18.12	2.92	1.64	0.12	13.2	36.36	64.24	525.691	15.56	21.56	29.56	74.48	476.565	20191204_Day2_SI_JB08_Test_13	Stressed	65
2	8.12	0.48	1.4	6.68	3.2	19.76	8.48	4.84	2.4	0	26.12	37.2	64.52	496.346	13.12	16.24	34.24	84.28	412.529	20191204_Day2_SI_JB08_Test_13	Stressed	65
3	7.44	0	5.56	3.8	11.12	9.4	21.16	0.4	6.84	0.12	12.68	50.56	75.04	408.377	14.76	12.76	33.44	92.96	344.619	20191204_Day2_SI_JB08_Test_13	Stressed	65
0	12.56	0	1.28	0.16	2.12	11.04	12.04	0	0	0	3.72	61.4	83.04	581.713	6.72	14.64	23.4	59	612.501	20191204_Day2_SI_JB08_Test_14	Stressed	69
1	7.08	0	0	11.92	2	14.28	6.64	13.6	0	0	9.68	41.44	74.6	467.619	6.96	8.04	29.68	63.64	512.605	20191204_Day2_SI_JB08_Test_14	Stressed	69
2	9.36	0	0.52	5.52	6.2	17.16	11.56	1	0.08	0	21.12	33.92	69.92	447.949	12.28	10	30.2	78.2	420.488	20191204_Day2_SI_JB08_Test_14	Stressed	69
3	6.64	0.36	0.84	12.32	1.4	19.44	9.56	4.12	0.08	0	25.84	35.4	76.68	410.467	12.36	11.88	32.44	76.48	453.393	20191204_Day2_SI_JB08_Test_14	Stressed	69
0	8.52	0.44	1.2	14.12	1.32	22.6	10.48	13.64	0.28	0.04	13.04	37.64	54.48	705.038	10.36	9.2	18.28	47.8	776.479	20191204_Day2_SI_JB08_Test_15	Nonstressed	67
1	13.84	1.36	6.44	9.6	18.84	26.32	35.04	2.44	10.08	0.28	16.24	38.2	59.52	581.645	10.64	23.44	26.96	60.16	541.2	20191204_Day2_SI_JB08_Test_15	Nonstressed	67
2	8.92	1.64	0.44	5.92	17.28	14.12	31.04	0.88	11.72	0	19.92	48.28	61.52	547.464	19.2	19.52	37.36	68.52	506.118	20191204_Day2_SI_JB08_Test_15	Nonstressed	67
3	12.28	0.08	0.88	4.68	12.32	18.16	26	1.08	7.12	0.8	10.52	33.76	57.76	613.814	15.96	18.76	39.56	70.92	504.961	20191204_Day2_SI_JB08_Test_15	Nonstressed	67
0	2.76	0.2	4.08	26.96	3.24	23.16	6.6	25	4.6	0	2.4	24.68	41.36	807.833	11.84	9.76	5.92	23.64	1244.72	20191204_Day2_SI_JB08_Test_16	Nonstressed	71
1	5.56	0	0.48	4.36	6.68	9.52	13.96	4.08	5.84	0	8.6	33.6	60.24	596.529	9.92	5.6	17	40.8	1010.13	20191204_Day2_SI_JB08_Test_16	Nonstressed	71
2	26.36	4.64	1.88	5.2	10.72	31.04	40.04	2.88	8.6	0	6.96	53.48	77.36	476.409	9.96	7.6	35.84	56.56	743.513	20191204_Day2_SI_JB08_Test_16	Nonstressed	71
3	10.56	0.6	4.28	17.96	6.68	39.76	15.84	3.72	3.4	0	6.24	37.44	72.88	498.659	10.04	8.76	37.48	59.32	632.79	20191204_Day2_SI_JB08_Test_16	Nonstressed	71
0	10.12	1.64	10.92	22.76	11.76	40.52	26.24	11.32	4.72	0	3.88	30.72	61.88	610.675	10.84	10.52	22.16	65.6	560.702	20191204_Day2_SI_JB08_Test_21	Nonstressed	75
1	13.32	2.48	4	9.92	4.36	28.08	21.28	8.32	3.04	0	19.36	33.88	61	565.025	15.2	20.16	38.36	74	413.827	20191204_Day2_SI_JB08_Test_21	Nonstressed	75
2	7.36	0.72	2.24	9.52	9.12	21.12	20.88	3.12	4.36	0	12.72	31.72	55.16	582.636	18.04	17.12	39.32	78.32	432.065	20191204_Day2_SI_JB08_Test_21	Nonstressed	75
3	23.8	0.6	3.64	2.76	23	28.32	49.68	0.2	8.56	0	13.28	56.88	84.96	361.94	6.92	8.28	54.52	81.36	313.602	20191204_Day2_SI_JB08_Test_21	Nonstressed	75
0	16.76	6.72	1.76	15.32	2.2	46.32	16.96	14.64	0.12	0	2.6	31.64	49.64	655.793	9.16	10.64	15.08	58.76	620.137	20191204_Day2_SI_JB08_Test_22	Nonstressed	79
1	14.28	0.04	1.88	5.04	6.44	20.24	23.12	0.68	1.36	0	8.44	43.48	70.16	565.16	13.32	7.72	25.4	72.4	501.062	20191204_Day2_SI_JB08_Test_22	Nonstressed	79
2	13.32	0.64	2	7.92	24.24	27.04	47.84	4.88	14.88	0	6.04	41.76	76.16	543.334	7.92	7.8	27.2	74.64	418.277	20191204_Day2_SI_JB08_Test_22	Nonstressed	79
3	5.96	0.32	0.44	2.16	11.24	10.72	20.2	1.8	4.88	0	16.84	44.28	75.76	524.043	12.44	20.96	45.76	87.44	348.289	20191204_Day2_SI_JB08_Test_22	Nonstressed	79
0	12.96	0	0.04	6.64	1.96	22.24	14.48	0.8	0.84	0	0.72	64.8	66.32	664.316	14.56	10.32	27.56	37.84	893.05	20191204_Day2_SI_JB08_Test_23	Stressed	73
1	10.68	9.96	16.24	35.72	6.28	58.32	23.32	16.04	1.4	0	0.08	19.68	24.08	973.913	9.68	8.48	31.12	44.08	669.542	20191204_Day2_SI_JB08_Test_23	Stressed	73
2	13.76	0.4	1.92	18.8	0.64	33.08	14.96	7.96	2	0	0	37.24	47	751.9	9.12	10.84	55.92	70.44	469.885	20191204_Day2_SI_JB08_Test_23	Stressed	73
3	16.4	0.16	0.96	7.72	1.36	22.44	20.28	4.56	1.28	0	6.36	29.24	44.2	691.988	9.92	7.64	67.4	84.12	397.568	20191204_Day2_SI_JB08_Test_23	Stressed	73
0	11.28	0	0.24	1.96	0.76	10.6	12.52	0	0.2	0	5.44	45.08	72.48	505.813	13.56	14.4	16.4	64.52	529.808	20191204_Day2_SI_JB08_Test_24	Stressed	77
1	5.28	0	0	17.44	0.16	16.4	4.48	8.48	0	0	6.76	39.04	72	486.028	10.44	16.88	34.28	88.68	380.703	20191204_Day2_SI_JB08_Test_24	Stressed	77
2	8.76	0.12	0.16	5.56	24.8	15.2	34.8	0.64	12.12	0	5.24	53.4	92	317.993	18	30.44	29.44	80.56	410.36	20191204_Day2_SI_JB08_Test_24	Stressed	77
3	7.72	0.04	7.52	0.04	18.04	7.32	25.68	0	11	0	9.6	46.8	80.64	395.542	8.28	11.88	24.28	68.96	514.992	20191204_Day2_SI_JB08_Test_24	Stressed	77
0	20.32	0	0	0	0.32	8.6	14.2	0	0	0	0	88	134.64	84.0052	3.52	9.52	16.12	66	537.547	20191204_Day2_SI_JB08_Test_30	Stressed	85
1	18.24	0	0.6	1.28	4.24	22.2	16.6	0	0.36	0	0.16	28.32	101.12	285.252	9.64	13.76	35.52	85.04	391.424	20191204_Day2_SI_JB08_Test_30	Stressed	85
2	14.6	0	0	1.2	1.88	18.52	19.6	0	0.4	0	2.32	38.96	99.52	299.639	7.32	12.96	24.4	74.92	437.621	20191204_Day2_SI_JB08_Test_30	Stressed	85
3	15.2	0	4.52	10.36	4.52	41.76	18.08	2.4	0.08	0	3.28	27.8	108.6	245.842	6.48	10.12	41.08	86.04	376.234	20191204_Day2_SI_JB08_Test_30	Stressed	85
0	20.28	0	3.68	16.16	6.52	37.04	27.68	16.24	8.12	0	12.84	27.52	59.44	619.09	5.24	8.88	19.76	58.12	643.999	20191204_Day2_SI_JB08_Test_37	Nonstressed	91
1	8.8	0	1.8	2.76	7.88	12.76	15.84	0.72	3.84	0	16.88	39.08	71.12	479.214	8.6	13.96	21.28	62.72	595.382	20191204_Day2_SI_JB08_Test_37	Nonstressed	91
2	7	0.08	1.16	3.28	3.12	12.4	14.24	0.72	3.24	0	12.24	34.64	77.28	476.879	15	11.96	29.12	60.36	575.845	20191204_Day2_SI_JB08_Test_37	Nonstressed	91
3	9.56	0.2	0.4	2.6	25.56	10.24	37.04	0.2	13.36	0	18.2	37.96	74.48	464.478	13.84	10.52	30.04	69.16	539.935	20191204_Day2_SI_JB08_Test_37	Nonstressed	91
0	7.44	14.64	2.64	24.08	2.12	28.12	9.4	29.08	0.2	0	5.88	21.6	54.88	697.244	8.44	7.4	12.52	40.8	764.706	20191204_Day2_SI_JB08_Test_38	Nonstressed	95
1	16.08	0.2	0.88	12.36	4.12	29.24	23.32	4.6	0.6	0	7.04	34	84.12	431.293	9.08	12.2	29.2	70.72	461.565	20191204_Day2_SI_JB08_Test_38	Nonstressed	95
2	20.72	0	2.16	1.56	1.8	24.24	28.8	0.2	3.6	0	14.36	39.12	81.8	411.032	9.56	17.28	50.44	76.64	416.432	20191204_Day2_SI_JB08_Test_38	Nonstressed	95
3	20.84	0.24	2.12	3.04	2.96	25.4	24.6	1.8	5.4	0	13.12	28	71.2	500.614	12	22.88	51.44	85	396.242	20191204_Day2_SI_JB08_Test_38	Nonstressed	95
0	17.04	0.32	0.68	38.52	4.24	55.36	20.12	14.44	2.44	0	0.4	17.04	29.04	864.39	16.84	6.36	18.04	40.12	837.81	20191204_Day2_SI_JB08_Test_39	Stressed	89
1	7.92	0.36	6.32	28.52	4.72	41.36	14.48	11.72	2.52	0	1.2	40.36	39.92	776.901	19.36	8.52	29.52	52.88	609.583	20191204_Day2_SI_JB08_Test_39	Stressed	89
2	6.32	0.12	10.48	20	25.04	29.28	35.16	8.84	6.56	0	2.36	41.12	44.36	768.325	9.76	2.52	31.16	49.96	619.253	20191204_Day2_SI_JB08_Test_39	Stressed	89
3	6.36	3.4	4.84	9.36	17.16	20.36	29.52	4.08	8.32	0	6.76	57	68.24	580.857	19.32	9.64	39.76	56.92	580.044	20191204_Day2_SI_JB08_Test_39	Stressed	89
0	12.12	0	0.12	0.12	14.32	7.28	22.48	0	7.72	0	3.32	77.24	83.56	209.053	13.92	7.08	18.48	48.88	735.048	20191204_Day2_SI_JB08_Test_40	Stressed	93
1	18.36	0.2	7.92	22.8	2.32	59.08	25.04	9.88	0.04	0	1.32	53.4	97.64	277.056	10.64	7	33.6	62.28	502.899	20191204_Day2_SI_JB08_Test_40	Stressed	93
2	14.32	6.28	3.6	22.84	1.52	49.96	12.96	8.56	0	0	6.4	48.72	86.92	298.561	17.04	19.96	46.6	80.88	422.973	20191204_Day2_SI_JB08_Test_40	Stressed	93
3	25.84	0.12	6.92	11.52	8.8	37.32	29.64	1	3.04	0	7.84	52.24	101.48	239.782	16	9.8	53.24	80.32	397.36	20191204_Day2_SI_JB08_Test_40	Stressed	93
0	14.84	0	0.04	0.24	2.76	12.32	14.72	0	0.08	0	5.88	60.44	74.52	606.933	13.4	7.24	14.44	38.52	868.906	20191204_Day2_SI_JB08_Test_45	Stressed	97
1	16.08	0	0.08	0.96	5.96	16.12	18.2	0	2.52	0	7.28	38.32	58.36	743.676	14.52	10.2	25.52	54	694.796	20191204_Day2_SI_JB08_Test_45	Stressed	97
2	8.76	0.84	2.88	6.96	2.4	15.48	14.24	4.24	10.2	0	3.68	34.44	53.6	758.173	8.36	12.68	36.8	67.12	553.188	20191204_Day2_SI_JB08_Test_45	Stressed	97
3	21.44	0	4.36	4.16	3	16.32	25.4	3.16	0	0	5.04	41.68	65.96	690.691	3.36	3.84	52.6	93.52	358.475	20191204_Day2_SI_JB08_Test_45	Stressed	97
0	27.28	0.56	2.88	4.68	6.96	26.12	33.04	0	1.64	0.64	19.84	31.64	75.36	536.164	3.48	12.52	16.4	67.8	464.071	20191204_Day2_SI_JB08_Test_46	Stressed	101
1	14.2	6.96	5.68	4.92	7.96	22.6	20.24	3.8	5.64	0	4.64	47.88	65.84	722.097	6.88	7.44	27.48	66.6	569.733	20191204_Day2_SI_JB08_Test_46	Stressed	101
2	4.04	0	0	1.04	0	2.36	2.2	0	0	0	9.52	56.64	86.96	417.031	0	6.4	73.2	92.16	305.371	20191204_Day2_SI_JB08_Test_46	Stressed	101
3	4.2	0	0	0.48	0	3.08	4.08	0	0	0	24.36	49.48	91.64	396.118	2.8	13.92	80.56	110.4	197.534	20191204_Day2_SI_JB08_Test_46	Stressed	101
0	5.8	0	1.48	4.76	12.68	10.96	15.08	8.6	8.48	0	5.36	29.08	61.12	663.78	16.76	4.48	19.08	42.32	833.983	20191204_Day2_SI_JB08_Test_47	Nonstressed	99
1	5.36	2.44	0.08	11.28	15.96	14.56	18.2	4.92	12.44	0.16	18.4	31.36	65.16	532.919	15.6	14.36	27.52	53.08	641.278	20191204_Day2_SI_JB08_Test_47	Nonstressed	99
2	23.84	0	0.68	9.6	4.88	35.56	30.52	6.76	2.2	0.44	13.72	41.68	75.04	459.995	18.4	8.84	44.04	66.56	524.116	20191204_Day2_SI_JB08_Test_47	Nonstressed	99
3	13.64	1.12	1.6	5.12	16.64	20.52	30.16	0.24	12.44	4.6	23.56	30.88	64.68	505.291	12.12	21.2	50.48	67.44	444.686	20191204_Day2_SI_JB08_Test_47	Nonstressed	99
0	6.48	0.4	1.88	23.2	0.72	30.96	6.88	11.12	0.52	0	3.4	40.44	56.2	688.167	14.64	10.84	16.24	51.28	611.818	20191204_Day2_SI_JB08_Test_53	Nonstressed	107
1	9.84	2.32	0.28	7	0.24	21.04	9.28	1.52	0.04	0	19.52	44.08	49.72	741.645	17.96	18.32	26.4	66.84	448.335	20191204_Day2_SI_JB08_Test_53	Nonstressed	107
2	6.24	0	3.68	1.76	5.52	9.2	13.32	0.28	4.12	0.08	12.08	44.08	46.64	811.049	9.84	10.56	34	67.44	448.563	20191204_Day2_SI_JB08_Test_53	Nonstressed	107
3	22.12	3.2	0.96	19.04	6.92	42.36	19	11.92	3.08	9.24	18.56	32.48	56.68	654.354	14.32	11.16	41.48	77.56	410.922	20191204_Day2_SI_JB08_Test_53	Nonstressed	107
0	11.96	0.24	5.48	27	8.12	40.68	22.24	17.52	2.84	0	3.36	30.2	58.84	630.316	15.32	3.96	13.92	50.88	694.78	20191204_Day2_SI_JB08_Test_54	Nonstressed	111
1	11.88	2.52	0.16	8.68	22.12	23.32	32.12	2.24	14.6	0	7.68	34.36	59.88	643.245	13.76	14.4	39.68	71.4	498.122	20191204_Day2_SI_JB08_Test_54	Nonstressed	111
2	3.6	0.04	1.48	5.2	6.64	9.2	12.28	4.32	3.56	1.4	14.92	42.04	65.28	548.694	10.16	15.4	41.24	71.92	477.031	20191204_Day2_SI_JB08_Test_54	Nonstressed	111
3	3.96	0.16	4.68	6.8	14.68	10.8	19.6	3.16	6.48	0.2	18.6	37.6	55.28	619.801	8.92	23.2	42.92	75.08	457.787	20191204_Day2_SI_JB08_Test_54	Nonstressed	111
0	5.52	0	0	0	3.44	2.6	6.36	0	2.08	0	4.36	40.28	69.8	738.71	9.52	9.32	28.08	46.72	871.914	20191204_Day2_SI_JB08_Test_55	Stressed	105
1	6.84	0	5.88	5.6	14.48	6.88	14.88	0	16.44	0	2.68	52.64	84.76	582.558	13.92	7.04	35.08	48.56	887.043	20191204_Day2_SI_JB08_Test_55	Stressed	105
2	5.08	0.16	6.16	6.12	4.48	3.36	8.16	0	6.16	0	5.16	82.24	104.36	289.08	10.8	8.36	43.84	58.72	754.584	20191204_Day2_SI_JB08_Test_55	Stressed	105
3	7.32	0	0.12	0.04	7.2	6.04	10.24	0	5.76	0	8.68	80.84	113	175.856	8.88	11.52	61.88	75.08	527.448	20191204_Day2_SI_JB08_Test_55	Stressed	105
0	11.16	0	0	0	0	2.96	3.72	0	0	0	1.8	80.68	86.8	439.833	9.64	10.72	24.72	75.12	463.47	20191204_Day2_SI_JB08_Test_56	Stressed	109
1	11.68	1.12	1.96	5	5.12	19.28	12.4	0.44	0.64	0	7.28	34.84	72	498.491	11.16	11.76	38.96	87.64	347.241	20191204_Day2_SI_JB08_Test_56	Stressed	109
2	5.88	0	5.6	6.2	3.6	11.76	11.4	0.56	2.2	0	7.4	25.72	69.56	478.07	16.48	23.28	37.08	86.12	359.557	20191204_Day2_SI_JB08_Test_56	Stressed	109
3	30.24	1	7.68	27.4	6.6	61.28	43.72	12.4	3.68	0	1.8	37.84	89.6	361.522	11.88	10.92	44.08	83.04	310.98	20191204_Day2_SI_JB08_Test_56	Stressed	109
0	19.48	0.2	7.2	4.08	8.16	29	21.12	0	0.44	0	0	78.4	115.96	108.872	11.72	13.76	18.6	50.88	651.855	20191204_Day2_SI_JB08_Test_61	Stressed	113
1	23.88	0	0.52	0.32	1.88	35	23.52	0	0	0	9.92	33.68	115.72	136.607	9.56	11.96	40.04	76.12	425.022	20191204_Day2_SI_JB08_Test_61	Stressed	113
2	22.48	0	5.68	3.4	3.16	33.72	29.76	0	0.28	0	7.96	39.16	107	169.747	13.24	5.52	39.48	70.24	448.815	20191204_Day2_SI_JB08_Test_61	Stressed	113
3	20.84	4.32	7.08	22	11.16	57	28.6	10.8	9.44	0.04	4.08	29.92	102.6	231.03	11	12	46.8	85.4	382.088	20191204_Day2_SI_JB08_Test_61	Stressed	113
0	9.12	0	2	2.72	3.44	13.16	12.4	0.4	0.12	0	1.2	91.64	111.6	258.121	16.08	13.24	25.32	60.68	571.204	20191204_Day2_SI_JB08_Test_62	Stressed	117
1	20.8	0	2.96	10.24	3	37.48	30.2	6.96	2.36	0	3.52	43.24	85.64	388.777	15.24	9.44	39	67.36	425.327	20191204_Day2_SI_JB08_Test_62	Stressed	117
2	32.32	1.04	4.2	16.52	3.24	49.84	34.56	14.68	0.16	0	4.76	28.68	77.4	485.13	7.52	12.28	40.16	63.6	487.271	20191204_Day2_SI_JB08_Test_62	Stressed	117
3	9.56	2.76	0.24	3.6	0.68	14.28	9.88	0.08	0.52	0	6.4	35.24	76.04	516.298	19.6	16.16	47.64	71.56	462.61	20191204_Day2_SI_JB08_Test_62	Stressed	117
0	7.72	0.68	4.8	16.64	8.24	34.8	18.08	16.96	6.72	0	2.56	24.04	44.6	786.795	6.36	4.72	10.6	64.96	544.471	20191204_Day2_SI_JB08_Test_63	Nonstressed	115
1	10.8	0.44	2.6	3.96	4.36	16.6	17.72	0.48	2	0	9.44	34.24	62.32	626.35	6.76	10.64	35.04	82.52	387.875	20191204_Day2_SI_JB08_Test_63	Nonstressed	115
2	5.32	1.12	1.28	2.12	4.8	10.32	11.6	0.68	0.76	14.2	22.28	43.2	58.96	606.309	8.08	21.08	41.56	88.12	367.981	20191204_Day2_SI_JB08_Test_63	Nonstressed	115
3	12.6	4.04	4.76	7.72	5.92	22.56	21.16	1.4	4.24	0	9.96	39.84	66.48	590.735	0.76	5.2	70.04	103.52	255.608	20191204_Day2_SI_JB08_Test_63	Nonstressed	115
0	6	0.52	3.04	10.76	10.44	21.36	17	4.56	9.72	0.68	6.96	31.04	54.32	719.073	10.36	15.68	25.84	62.72	643.627	20191204_Day2_SI_JB08_Test_64	Nonstressed	119
1	8.08	1.44	1.56	7.48	4.36	20.28	13.92	1.68	4.08	0	10.2	38.72	66.28	591.991	16.8	20.04	30.16	66.68	491.27	20191204_Day2_SI_JB08_Test_64	Nonstressed	119
2	2.68	0	0.2	5.32	2.36	10.04	3.44	2.52	3.04	0.04	16.32	42.92	64.64	598.322	8.68	24.08	33.52	65.76	477.961	20191204_Day2_SI_JB08_Test_64	Nonstressed	119
3	13.2	1	4.08	7.88	5.72	23.12	16	8.24	2.64	0	8.76	38.28	66.32	586.566	11.84	20.08	53.68	83.36	367.195	20191204_Day2_SI_JB08_Test_64	Nonstressed	119
0	12.125	5.66667	2.58333	11.7083	10.0417	20.7083	20.5833	7.95833	4.875	0.0833333	6.91667	30	59.5417	569.943	11.2083	9.5	18	57.375	705.996	20191204_Day2_SI_JB08_Test_6	Nonstressed	63
1	11.625	0.541667	0.958333	10	2.70833	21.8333	15.375	2.41667	2.625	0	11.1667	29.1667	64.6667	535.98	15.4167	15.5833	27.125	58.3333	571.918	20191204_Day2_SI_JB08_Test_6	Nonstressed	63
2	8.75	0.75	3.875	14.7917	9.25	26.5	22.7083	6.33333	5	0.833333	5.66667	32.375	60.625	574.515	11.3333	12.5	33.375	60.7917	566.987	20191204_Day2_SI_JB08_Test_6	Nonstressed	63
3	8.41667	0.0416667	0.458333	4.04167	0.166667	12.2083	11.125	0.833333	0	0	19.875	45.7917	71.7083	502.887	10.5	16.5833	49.4583	68.2083	474.906	20191204_Day2_SI_JB08_Test_6	Nonstressed	63
0	5.64	0	0	0.68	1.8	4.84	6	0	0.92	0	7.8	27.92	57.24	605.095	13.28	8.52	22.44	53.8	700.044	20191204_Day2_SI_JB08_Test_7	Stressed	57
1	4.28	0.32	1.48	9.36	11.28	9.68	18.4	3.48	3.56	0	2.88	41.72	78.76	408.999	19.28	9.16	28.36	64.28	547.835	20191204_Day2_SI_JB08_Test_7	Stressed	57
2	10.44	0	1.88	0.24	10.04	9.52	18.32	2.16	9.4	0	5.76	66.48	88.64	378.249	15.84	9.88	36.2	62	637.36	20191204_Day2_SI_JB08_Test_7	Stressed	57
3	7.04	0	0	2.04	3.56	7.24	9.56	0	6.2	0	3.68	69.28	91.2	309.637	13.12	13.84	52.64	68.32	517.615	20191204_Day2_SI_JB08_Test_7	Stressed	57
0	16.08	0	2.52	1	7.84	14.72	22.12	0	7.08	0	1.48	64.04	85.36	356.462	16.72	8.56	17.68	51	755.696	20191204_Day2_SI_JB08_Test_8	Stressed	61
1	8.48	0	0.52	2.96	1.08	13.92	7.16	0.32	0	0	5.16	48.44	83.04	416.771	13	8	14.96	48.24	663.732	20191204_Day2_SI_JB08_Test_8	Stressed	61
2	7.12	0	0.84	7.08	1.72	17.32	8.84	2.76	0.8	0	5.72	23.16	68.72	517.492	9.52	8.16	24.32	58.8	563.205	20191204_Day2_SI_JB08_Test_8	Stressed	61
3	15.6	0	2.68	10	4.44	20.92	20.28	2.76	1.2	0.24	10.4	30.8	76.8	482.681	13.48	9.16	31.52	65.68	482.223	20191204_Day2_SI_JB08_Test_8	Stressed	61

## Sheet: Figure 4
Figure 4
Panel																								Panel
A,C,E,G,I	A,C,E,G,I	A,C,E,G,I	A,C,E,G,I	A,C,E,G,I	A,C,E,G,I	A,C,E,G,I	A,C,E,G,I	A,C,E,G,I	A,C,E,G,I	A,C,E,G,I	A,C,E,G,I	A,C,E,G,I	A,C,E,G,I	A,C,E,G,I	A,C,E,G,I	A,C,E,G,I	A,C,E,G,I	A,C,E,G,I	A,C,E,G,I	A,C,E,G,I	A,C,E,G,I	A,C,E,G,I		B,D,F,H,J	B,D,F,H,J	B,D,F,H,J	B,D,F,H,J	B,D,F,H,J	B,D,F,H,J	B,D,F,H,J	B,D,F,H,J	B,D,F,H,J	B,D,F,H,J	B,D,F,H,J	B,D,F,H,J	B,D,F,H,J	B,D,F,H,J	B,D,F,H,J	B,D,F,H,J	B,D,F,H,J	B,D,F,H,J	B,D,F,H,J	B,D,F,H,J	B,D,F,H,J	B,D,F,H,J	B,D,F,H,J
	Sample_name	nose2nose	sidebyside	sidereside	B_nose2tail	W_nose2tail	B_nose2body	W_nose2body	B_following	W_following	B_climbing	B_sniffing	B_huddle	B_lookaround	B_speed	W_climbing	W_sniffing	W_huddle	W_lookaround	W_speed	condition	animal_id			nose2nose	sidebyside	sidereside	B_nose2tail	W_nose2tail	B_nose2body	W_nose2body	B_following	W_following	B_climbing	B_sniffing	B_huddle	B_lookaround	B_speed	W_climbing	W_sniffing	W_huddle	W_lookaround	W_speed	id	condition	animal_id
0	20191203_Day1_SI_JB08_Test_13	42.84	6.28	12.92	25.4	135.04	62.56	200.84	16.56	46.96	0.88	39.04	178.28	215.56	2684.56	34.52	35.68	149.52	183.28	3317.31	Nonstressed	11		0	13.92	0	2.68	12.64	5.88	21.68	29.36	13.32	0.68	0.28	5.76	37.16	50.04	658.692	12.48	7.84	37.92	50.92	841.043	20191203_Day1_SI_JB08_Test_13	Nonstressed	11
1	20191203_Day1_SI_JB08_Test_14	41.76	4.96	7.2	45.28	26.16	100.48	59.76	19.6	14.72	4.56	44.4	135.04	202.52	2921.16	71.6	63.76	124.4	273.72	2034.12	Nonstressed	15		1	4.52	0	0.88	11.44	6.56	14.48	11.84	3.24	2.6	0	15.68	59.84	66.28	539.193	11.12	14.48	46.28	54.96	732.646	20191203_Day1_SI_JB08_Test_13	Nonstressed	11
2	20191203_Day1_SI_JB08_Test_15	89.84	7.56	16.08	58.4	7.4	157.56	90.96	29.64	51.52	0.08	14.08	178.12	184.44	3549.97	29.96	44.64	203.04	251.44	2666.44	Stressed	9		2	13.04	1.64	1.48	1.04	54.6	12.96	77.12	0	14.24	0.6	10.8	39.12	50.56	653.425	5.68	6.28	37.92	46.92	753.583	20191203_Day1_SI_JB08_Test_13	Nonstressed	11
3	20191203_Day1_SI_JB08_Test_16	90.68	8.96	37.12	74.28	27.8	173.28	144.88	27.92	10.4	0	21.48	183.72	157.2	3402.46	69.04	36.76	152.04	250.2	2336.78	Stressed	13		3	11.36	4.64	7.88	0.28	68	13.44	82.52	0	29.44	0	6.8	42.16	48.68	833.255	5.24	7.08	27.4	30.48	990.04	20191203_Day1_SI_JB08_Test_13	Nonstressed	11
4	20191203_Day1_SI_JB08_Test_22	32.08	0	8.24	20.36	17.88	48.6	41.16	2.4	13.76	0	38.68	196.56	352	1436.27	37.96	74.36	105.6	273.64	2001.45	Stressed	21		0	18.8	2.36	0.52	16.6	0.24	43	14.36	9.4	0.16	0	8.08	31.56	53.08	747.906	15.2	11.92	17.56	57.36	603.929	20191203_Day1_SI_JB08_Test_14	Nonstressed	15
5	20191203_Day1_SI_JB08_Test_23	30.92	1.84	14.08	49.88	25.88	76	53.16	27.72	16.24	0.08	36.44	133.12	207.36	3114.2	62.52	55.92	104.68	265.32	2262.5	Nonstressed	19		1	11.36	0.24	3.56	12.84	8.92	26.64	17.8	4.72	4	0	10.64	34.24	54.56	662.294	17.92	14.8	29.76	70.8	490.938	20191203_Day1_SI_JB08_Test_14	Nonstressed	15
6	20191203_Day1_SI_JB08_Test_24	40.4	2.28	9.64	60.6	36.44	118.36	79.08	36.52	14.6	0.56	47.56	149.52	262.76	2283.06	29.6	33.12	104.84	241.48	2281.31	Nonstressed	23		2	6.2	0	2.44	8.28	3.6	12.24	9.48	4.44	0.52	4.24	12.12	31.56	43.96	793.27	17.32	23.44	46.2	78.36	451.16	20191203_Day1_SI_JB08_Test_14	Nonstressed	15
7	20191203_Day1_SI_JB08_Test_29	56.44	15.12	18.92	60.24	54.96	140.68	102.84	22	27.96	0.08	31.56	159	231.08	2628.36	51.12	75.88	124.08	230.84	2750.32	Nonstressed	27		3	5.4	2.36	0.68	7.56	13.4	18.6	18.12	1.04	10.04	0.32	13.56	37.68	50.92	717.694	21.16	13.6	30.88	67.2	488.094	20191203_Day1_SI_JB08_Test_14	Nonstressed	15
8	20191203_Day1_SI_JB08_Test_30	32.6	3.68	6.12	42.56	24.72	92	61.28	20.28	22.6	6.92	58.8	149.08	255.52	2358.45	79.28	47.32	103.84	230.08	2467.6	Nonstressed	31		0	17.6	0	0.08	3.04	1.92	20.52	16.32	0.12	0	0	0.96	71.32	64.24	789.53	11.32	12.88	31.6	51.24	656.745	20191203_Day1_SI_JB08_Test_15	Stressed	9
9	20191203_Day1_SI_JB08_Test_31	67.16	0	15.28	8.92	40.88	128.44	127.96	3.6	9.48	0	19.4	216.32	425.2	867.897	10.28	47.36	141.88	306.52	1600.46	Stressed	25		1	12.76	0	1.76	5.72	4.92	21.96	12.04	0.12	0.04	0	8.32	53.12	61.72	678.195	11.72	17.64	55.32	70.12	487.852	20191203_Day1_SI_JB08_Test_15	Stressed	9
10	20191203_Day1_SI_JB08_Test_32	52.48	1	22.72	31.88	30.76	108.92	85.44	9.92	11.68	0.76	28.36	181.64	350.52	1405.9	54.84	53.52	101.44	241.92	2381.83	Stressed	29		2	28.28	5.36	8.92	32.76	0.24	68.96	29.72	15.16	0	0	2.6	26.8	30.84	1009.85	3.32	6.88	58.52	69.92	643.02	20191203_Day1_SI_JB08_Test_15	Stressed	9
11	20191203_Day1_SI_JB08_Test_37	31.08	0	9.32	33.72	13	67.28	42.56	14.6	7.68	0.08	31.24	196.44	312.52	1945.16	53.04	66.16	110.48	251.96	2343.46	Stressed	33		3	31.2	2.2	5.32	16.88	0.32	46.12	32.88	14.24	51.48	0.08	2.2	26.88	27.64	1072.4	3.6	7.24	57.6	60.16	878.823	20191203_Day1_SI_JB08_Test_15	Stressed	9
12	20191203_Day1_SI_JB08_Test_38	35.12	0	2.24	28.12	26.8	56	66.6	13.88	15.8	0.48	87.48	165	312.92	1774.18	61	41.08	93.36	239.6	2245.84	Stressed	37		0	11.48	0	0.48	5.84	2.2	14.2	14.24	2.76	0.32	0	5.2	80.76	67.08	565.297	24.72	10.28	29.72	57.6	661.053	20191203_Day1_SI_JB08_Test_16	Stressed	13
13	20191203_Day1_SI_JB08_Test_39	62.56	3.68	16.36	39.96	41.56	110.8	104.92	26.56	21.56	0	42.28	113.6	267.16	2239.88	26.8	35.48	111	304.4	1758.78	Nonstressed	35		1	12	2.92	0.52	34.52	0	57.08	9.2	16.76	0	0	7.8	43.12	48.44	669.464	28.36	12.2	33	55.76	616.572	20191203_Day1_SI_JB08_Test_16	Stressed	13
14	20191203_Day1_SI_JB08_Test_40	46.84	4.28	10.2	31.2	20.64	88.12	56.48	15.28	9.44	3.36	60.12	126.04	299.44	1875.34	52.16	37.6	113.68	274.64	1945.67	Nonstressed	39		2	20.28	0.64	17.24	17.2	15.76	43.68	42.88	1.64	4.96	0	4.76	40.52	30.24	1003.23	11.64	10.64	48.32	73.8	476.243	20191203_Day1_SI_JB08_Test_16	Stressed	13
15	20191203_Day1_SI_JB08_Test_45	56.88	9.48	11.64	54.28	61.4	129.84	126.64	29.84	28.76	5.76	50.88	160.16	210.8	2651.97	34.8	36.36	113.56	219.4	2631.57	Nonstressed	43		3	46.92	5.4	18.88	16.72	9.84	58.32	78.56	6.76	5.12	0	3.72	19.32	11.44	1164.47	4.32	3.64	41	63.04	582.915	20191203_Day1_SI_JB08_Test_16	Stressed	13
16	20191203_Day1_SI_JB08_Test_46	29.24	0.32	7.28	31.64	41.52	66.2	74.32	27.36	22.68	1.52	90.8	118.84	225.72	2268.79	105.76	40.68	129.96	247.64	2321.47	Nonstressed	47		0	10.48	0	0	0	2.76	5.88	11.12	0	0.36	0	0.56	85.72	96.64	311.674	2.2	10.4	13.52	54.24	592.963	20191203_Day1_SI_JB08_Test_22	Stressed	21
17	20191203_Day1_SI_JB08_Test_47	50.48	0.76	3.24	13.4	16.96	67.12	69.44	1.4	1.2	0.48	34.28	167.88	330.44	1441.92	56.56	33.2	98.64	241.28	2390.21	Stressed	41		1	13	0	0	0	0	11.16	10.72	0	0	0	13.4	47.88	86.24	356.338	11.28	25.44	34.12	78.44	445.533	20191203_Day1_SI_JB08_Test_22	Stressed	21
18	20191203_Day1_SI_JB08_Test_53	28.08	0	0.4	0.32	32.68	14.16	41.96	0	33.04	0	39.52	217.24	264.56	2804.01	40.56	37.52	127.08	226.48	2724.69	Stressed	49		2	3.92	0	7.2	3.36	11.36	8.88	13.08	0	9.76	0	10.84	35.24	82.8	375.364	7.68	16.08	27.68	66.12	507.637	20191203_Day1_SI_JB08_Test_22	Stressed	21
19	20191203_Day1_SI_JB08_Test_54	55.24	10.6	6.72	30.36	37.2	79.76	105.04	25.8	22.44	1.08	60.6	141.72	285.4	1963.51	52.28	43.8	139.16	278.64	2017.72	Stressed	53		3	4.68	0	1.04	17	3.76	22.68	6.24	2.4	3.64	0	13.88	27.72	86.32	392.896	16.8	22.44	30.28	74.84	455.317	20191203_Day1_SI_JB08_Test_22	Stressed	21
20	20191203_Day1_SI_JB08_Test_55	31.6	1.44	3.76	43.52	9.28	82.08	45.4	30.28	1.64	11.36	42.44	124	255.12	2345.58	45.68	60.16	102.68	243.48	2282.01	Nonstressed	51		0	9.28	1.16	7.32	28.52	4.4	37.84	14.48	19.92	0.04	0.08	4.88	23.4	41.04	944.625	17.28	7.44	10.92	47.52	806.542	20191203_Day1_SI_JB08_Test_23	Nonstressed	19
21	20191203_Day1_SI_JB08_Test_56	95.8	4.24	13.68	40.28	33	131.68	144.32	21.6	16.08	5.32	47.04	167.56	301.52	2083.36	61.72	55.28	119.84	264.84	2043.79	Nonstressed	55		1	7.72	0.08	0	9.92	6.88	14.32	13	5.28	3.68	0	15.52	37	52.92	736.736	17.08	12.4	23.2	70.68	495.38	20191203_Day1_SI_JB08_Test_23	Nonstressed	19
22	20191203_Day1_SI_JB08_Test_5	31.88	0	4.48	7.44	16.72	35.04	43.2	5.88	17.36	0	60.4	153.72	276.8	2115.95	38.36	60.16	112.64	254.48	2231.13	Stressed	1		2	8.12	0.36	0.12	4.2	3.92	12.76	11.16	0.08	2.76	0	9.52	38.32	58.08	722.987	18.4	12.56	37.2	73.56	504.667	20191203_Day1_SI_JB08_Test_23	Nonstressed	19
23	20191203_Day1_SI_JB08_Test_6	16.72	0.6	1.44	13.28	21.68	29.04	35.2	4.72	13.96	0	78.16	160.04	310.04	1837.76	55.56	52.28	82.92	231.04	2420.62	Stressed	5		3	5.8	0.24	6.64	7.24	10.68	11.08	14.52	2.44	9.76	0	6.52	34.4	55.32	709.853	9.76	23.52	33.36	73.56	455.905	20191203_Day1_SI_JB08_Test_23	Nonstressed	19
24	20191203_Day1_SI_JB08_Test_7	64.36	8.44	18.52	25.84	41.64	91.36	130.36	17.88	23.6	0.04	49.8	160.6	289.4	1916.33	28.68	28.96	103.32	210.68	2478.94	Nonstressed	3		0	12.2	0.68	3.04	34.68	2.48	56.32	12.92	25.52	0.44	0.36	8.2	19.84	40.88	806.641	6.44	8.56	14.2	46.48	747.053	20191203_Day1_SI_JB08_Test_24	Nonstressed	23
25	20191203_Day1_SI_JB08_Test_8	36.88	11.04	4.84	40.44	16.56	93.68	48.76	20.84	7.2	0	54.4	158.12	238.24	2589.32	50.72	37.12	98.44	228.2	2309.16	Nonstressed	7		1	6.48	1.36	1.88	16.68	9.88	24.36	14.72	8.32	5.16	0.2	15.88	36.04	73.76	512.16	9.32	5.6	28.12	70	489.96	20191203_Day1_SI_JB08_Test_24	Nonstressed	23
26	20191204_Day2_SI_JB08_Test_13	35.92	0.48	11.92	25.84	23.56	59.68	59.2	8.16	17.6	0.24	56.12	174.24	262.2	2118.13	56.32	64.04	111.76	303.64	1880.25	Stressed	65		2	5.24	0.2	0.64	4.4	4.8	10.92	12.08	0.48	3.96	0	13.32	46.56	66.24	523.863	9.04	12.28	28.44	60.84	539.476	20191203_Day1_SI_JB08_Test_24	Nonstressed	23
27	20191204_Day2_SI_JB08_Test_14	35.64	0.36	2.64	29.92	11.72	61.92	39.8	18.72	0.16	0	60.36	172.16	304.24	1907.75	38.32	44.56	115.72	277.32	1998.99	Stressed	69		3	16.48	0.04	4.08	4.84	19.28	26.76	39.36	2.2	5.04	0	10.16	47.08	81.88	440.396	4.8	6.68	34.08	64.16	504.817	20191203_Day1_SI_JB08_Test_24	Nonstressed	23
28	20191204_Day2_SI_JB08_Test_15	43.56	3.52	8.96	34.32	49.76	81.2	102.56	18.04	29.2	1.12	59.72	157.88	233.28	2447.96	56.16	70.92	122.16	247.4	2328.76	Nonstressed	67		0	13.4	4.24	5.6	12.28	19.16	27.92	27.84	9.44	11.8	0.04	6.04	43.36	57.36	689.69	13.2	19.8	21.16	45.12	928.197	20191203_Day1_SI_JB08_Test_29	Nonstressed	27
29	20191204_Day2_SI_JB08_Test_16	45.24	5.44	10.72	54.48	27.32	103.48	76.44	35.68	22.44	0	24.2	149.2	251.84	2379.43	41.76	31.72	96.24	180.32	3631.16	Nonstressed	71		1	7.08	2.2	1	3.12	8.56	12.96	13.56	0.56	5	0	11	44.76	58.4	691.201	14.36	18.6	31.36	53	705.882	20191203_Day1_SI_JB08_Test_29	Nonstressed	27
30	20191204_Day2_SI_JB08_Test_21	54.6	5.44	20.8	44.96	48.24	118.04	118.08	22.96	20.68	0	49.24	153.2	263	2120.28	51	56.08	154.36	299.28	1720.2	Nonstressed	75		2	17.8	2.76	11.44	25.44	19.68	49.64	37.36	7.92	7.12	0.04	2.88	38.84	57.68	632.108	15.52	12.2	26.28	57.12	631.748	20191203_Day1_SI_JB08_Test_29	Nonstressed	27
31	20191204_Day2_SI_JB08_Test_22	50.32	7.72	6.08	30.44	44.12	104.32	108.12	22	21.24	0	33.92	161.16	271.72	2288.33	42.84	47.12	113.44	293.24	1887.76	Nonstressed	79		3	18.16	5.92	0.88	19.4	7.56	50.16	24.08	4.08	4.04	0	11.64	32.04	57.64	615.365	8.04	25.28	45.28	75.6	484.489	20191203_Day1_SI_JB08_Test_29	Nonstressed	27
32	20191204_Day2_SI_JB08_Test_23	53.8	10.52	19.16	68.88	10.24	136.08	73.04	29.36	5.52	0	7.16	150.96	181.6	3082.12	43.28	37.28	182	236.48	2430.05	Stressed	73		0	7.08	2.32	0.64	26.56	4.68	38.08	12.4	15.84	6.28	0	5.8	21.68	45.08	834.994	20.08	10.76	16.32	45	785.393	20191203_Day1_SI_JB08_Test_30	Nonstressed	31
33	20191204_Day2_SI_JB08_Test_24	33.04	0.16	7.92	25	43.76	49.52	77.48	9.12	23.32	0	27.04	184.32	317.12	1705.38	50.28	73.6	104.4	302.72	1835.86	Stressed	77		1	8.92	0.08	2.52	9	7.28	22.96	16.64	4	7.88	4.24	12.76	37.48	68.88	535.37	21	9.12	23.08	57.88	611.177	20191203_Day1_SI_JB08_Test_30	Nonstressed	31
34	20191204_Day2_SI_JB08_Test_30	68.36	0	5.12	12.84	10.96	91.08	68.48	2.4	0.84	0	5.76	183.08	443.88	914.738	26.96	46.36	117.12	312	1742.83	Stressed	85		2	5.92	0.68	1.12	2.28	3.08	14.56	12.12	0.16	1.08	0	11.48	48	70.64	502.355	21.44	12.64	29.92	63	567.488	20191203_Day1_SI_JB08_Test_30	Nonstressed	31
35	20191204_Day2_SI_JB08_Test_37	45.64	0.28	7.04	24.8	43.08	72.44	94.8	17.88	28.56	0	60.16	139.2	282.32	2039.66	42.68	45.32	100.2	250.36	2355.16	Nonstressed	91		3	10.68	0.6	1.84	4.72	9.68	16.4	20.12	0.28	7.36	2.68	28.76	41.92	70.92	485.732	16.76	14.8	34.52	64.2	503.54	20191203_Day1_SI_JB08_Test_30	Nonstressed	31
36	20191204_Day2_SI_JB08_Test_38	65.08	15.08	7.8	41.04	11	107	86.12	35.68	9.8	0	40.4	122.72	292	2040.18	39.08	59.76	143.6	273.16	2038.95	Nonstressed	95		0	11.76	0	0	0	6.32	17.96	21.8	0	3.44	0	0	81.76	115.32	139.106	1.44	9.8	20	65.4	515.76	20191203_Day1_SI_JB08_Test_31	Stressed	25
37	20191204_Day2_SI_JB08_Test_39	37.64	4.2	22.32	96.4	51.16	146.36	99.28	39.08	19.84	0	10.72	155.52	181.56	2990.47	65.28	27.04	118.48	199.88	2646.69	Stressed	89		1	16.92	0	5.16	3.68	9.96	35.32	31.08	0.08	1.6	0	1.16	51.88	106.52	200.531	2.36	10.48	35.56	75.2	399.311	20191203_Day1_SI_JB08_Test_31	Stressed	25
38	20191204_Day2_SI_JB08_Test_40	70.64	6.6	18.56	57.28	26.96	153.64	90.12	19.44	10.8	0	18.88	231.6	369.6	1024.45	57.6	43.84	151.92	272.36	2058.28	Stressed	93		2	21.72	0	7.56	1.2	20.04	41.92	48.44	0	4.32	0	3.92	43.76	106.04	241.397	0.76	10.72	37.44	78.32	348.457	20191203_Day1_SI_JB08_Test_31	Stressed	25
39	20191204_Day2_SI_JB08_Test_45	61.12	0.84	7.36	12.32	14.12	60.24	72.56	7.4	12.8	0	21.88	174.88	252.44	2799.47	39.64	33.96	129.36	253.16	2475.37	Stressed	97		3	16.76	0	2.56	4.04	4.56	33.24	26.64	3.52	0.12	0	14.32	38.92	97.32	286.863	5.72	16.36	48.88	87.6	336.934	20191203_Day1_SI_JB08_Test_31	Stressed	25
40	20191204_Day2_SI_JB08_Test_46	49.72	7.52	8.56	11.12	14.92	54.16	59.56	3.8	7.28	0.64	58.36	185.64	319.8	2071.41	13.16	40.28	197.64	336.96	1536.71	Stressed	101		0	13	0	1.56	4.36	1.68	24.24	17.28	0	0	0	0	100.64	127.32	85.7686	9.36	16.6	21.4	55.12	646.141	20191203_Day1_SI_JB08_Test_32	Stressed	29
41	20191204_Day2_SI_JB08_Test_47	48.64	3.56	3.84	30.76	50.16	81.6	93.96	20.52	35.56	5.2	61.04	133	266	2161.98	62.88	48.88	141.12	229.4	2444.06	Nonstressed	99		1	17.72	0	10.16	5.04	12.24	34.6	32.08	0.44	4.52	0	10.88	37.36	86.92	349.98	18.76	12.4	33.36	68.48	532.116	20191203_Day1_SI_JB08_Test_32	Stressed	29
42	20191204_Day2_SI_JB08_Test_53	44.68	5.92	6.8	51	13.4	103.56	48.48	24.84	7.76	9.32	53.56	161.08	209.24	2895.21	56.76	50.88	118.12	263.12	1919.64	Nonstressed	107		2	11.96	0.24	8.84	16.72	9.08	30.64	19.76	9.28	4.6	0	1.32	23	73.56	452.69	17.36	10	19.32	59.08	609.47	20191203_Day1_SI_JB08_Test_32	Stressed	29
43	20191204_Day2_SI_JB08_Test_54	31.4	2.96	11.8	47.68	51.56	84	86.24	27.24	27.48	1.6	44.56	144.2	239.28	2442.06	48.16	56.96	137.76	269.28	2127.72	Nonstressed	111		3	9.8	0.76	2.16	5.76	7.76	19.44	16.32	0.2	2.56	0.76	16.16	20.64	62.72	517.46	9.36	14.52	27.36	59.24	594.101	20191203_Day1_SI_JB08_Test_32	Stressed	29
44	20191204_Day2_SI_JB08_Test_55	24.76	0.16	12.16	11.76	29.6	18.88	39.64	0	30.44	0	20.88	256	371.92	1786.2	43.12	36.24	168.88	229.08	3040.99	Stressed	105		0	8.16	0	0.08	0	0.08	7.28	6.28	0	0	0	0.24	54.48	70.52	677.5	11	11.04	12.72	46.4	734.242	20191203_Day1_SI_JB08_Test_37	Stressed	33
45	20191204_Day2_SI_JB08_Test_56	58.96	2.12	15.24	38.6	15.32	95.28	71.24	13.4	6.52	0	18.28	179.08	317.96	1777.92	49.16	56.68	144.84	331.92	1481.25	Stressed	109		1	8.2	0	0.24	1.56	2	8.72	9.64	0	0.2	0	5.16	48.32	78.2	471.978	10.96	15.32	29.16	65.76	577.09	20191203_Day1_SI_JB08_Test_37	Stressed	33
46	20191204_Day2_SI_JB08_Test_61	86.68	4.52	20.48	29.8	24.36	154.72	103	10.8	10.16	0.04	21.96	181.16	441.28	646.257	45.52	43.24	144.92	282.64	1907.78	Stressed	113		2	10.12	0	4.48	10.08	9.76	23.8	19.96	3.28	7.2	0.08	10.64	45.52	75.56	449.113	16.92	12.48	28.72	62.64	562.971	20191203_Day1_SI_JB08_Test_37	Stressed	33
47	20191204_Day2_SI_JB08_Test_62	71.8	3.8	9.4	33.08	10.36	114.76	87.04	22.12	3.16	0	15.88	198.8	350.68	1648.33	58.44	51.12	152.12	263.2	1946.41	Stressed	117		3	4.6	0	4.52	22.08	1.16	27.48	6.68	11.32	0.28	0	15.2	48.12	88.24	346.57	14.16	27.32	39.88	77.16	469.162	20191203_Day1_SI_JB08_Test_37	Stressed	33
48	20191204_Day2_SI_JB08_Test_63	36.44	6.28	13.44	30.44	23.32	84.28	68.56	19.52	13.72	14.2	44.24	141.32	232.36	2610.19	21.96	41.64	157.24	339.12	1555.94	Nonstressed	115		0	8.04	0	0.8	0.52	1.84	6.36	10.16	0	1.36	0	4.6	54.72	73	538.368	16.52	12.04	14.56	52.04	674.744	20191203_Day1_SI_JB08_Test_38	Stressed	37
49	20191204_Day2_SI_JB08_Test_64	29.96	2.96	8.88	31.44	22.88	74.8	50.36	17	19.48	0.72	42.24	150.96	251.56	2495.95	47.68	79.88	143.2	278.52	1980.05	Nonstressed	119		1	7.4	0	0.2	8.68	0.76	16.72	8.92	2.44	0	0	13.68	45.68	87.2	389.929	18.16	12.4	21.88	59.32	569.323	20191203_Day1_SI_JB08_Test_38	Stressed	37
50	20191204_Day2_SI_JB08_Test_6	41.3333	7	7.875	40.8333	22.1667	82.25	70.375	17.5417	12.5	0.916667	43.625	138.875	260.792	2216.09	49.2083	54.7083	129.917	247.75	2363.43	Nonstressed	63		2	11	0	0.24	0.76	3	8.4	18.24	0.08	2.68	0.44	50.72	30.92	76.84	420.693	10.8	9.6	25.96	62.8	514.131	20191203_Day1_SI_JB08_Test_38	Stressed	37
51	20191204_Day2_SI_JB08_Test_7	27.4	0.32	3.36	12.32	26.68	31.28	52.28	5.64	20.08	0	20.12	205.4	315.84	1701.98	61.52	41.4	139.64	248.4	2402.85	Stressed	57		3	8.68	0	1	18.16	21.2	24.52	29.28	11.36	11.76	0.04	18.48	33.68	75.88	425.186	15.52	7.04	30.96	65.44	487.638	20191203_Day1_SI_JB08_Test_38	Stressed	37
52	20191204_Day2_SI_JB08_Test_8	47.28	0	6.56	21.04	15.08	66.88	58.4	5.84	9.08	0.24	22.76	166.44	313.92	1773.41	52.72	33.88	88.48	223.72	2464.86	Stressed	61		0	13.44	0.28	10.28	25.68	10.56	39.16	23.36	24.72	9.24	0	3.52	16.6	55.84	635.374	6.44	6.48	10.4	57.68	565.754	20191203_Day1_SI_JB08_Test_39	Nonstressed	35
																								1	12	1.4	2.4	5.32	7.64	16.76	19.52	0.8	3.6	0	12.68	29.8	66.12	591.732	8.4	9.28	19.96	71.84	459.05	20191203_Day1_SI_JB08_Test_39	Nonstressed	35
																								2	9.48	0	1.72	2.44	9.76	15.64	24.08	0	1.32	0	17.16	30.72	68.92	539.659	9.4	9.4	33.16	79.76	419.888	20191203_Day1_SI_JB08_Test_39	Nonstressed	35
																								3	27.64	2	1.96	6.52	13.6	39.24	37.96	1.04	7.4	0	8.92	36.48	76.28	473.113	2.56	10.32	47.48	95.12	314.089	20191203_Day1_SI_JB08_Test_39	Nonstressed	35
																								0	6.04	3.68	4.36	11.96	4.28	26.96	8.36	5.12	5.56	0	11.08	20.52	53.32	679.064	12.96	6.6	8.64	47.24	638.271	20191203_Day1_SI_JB08_Test_40	Nonstressed	39
																								1	21.72	0.52	0	11.76	0.4	36.88	21.84	7.8	0	0.8	14.12	30.24	77.72	424.499	14.84	10.52	23.44	67.04	479.423	20191203_Day1_SI_JB08_Test_40	Nonstressed	39
																								2	3.24	0.08	0.56	5.32	9.24	7.44	9.32	2.16	2.92	2.56	27.56	29.04	77.84	438.926	17	15.68	32.6	72.64	463.528	20191203_Day1_SI_JB08_Test_40	Nonstressed	39
																								3	15.84	0	5.28	2.16	6.72	16.84	16.96	0.2	0.96	0	7.36	46.24	90.56	332.848	7.36	4.8	49	87.72	364.443	20191203_Day1_SI_JB08_Test_40	Nonstressed	39
																								0	22.08	9	4	35.36	2.16	73.32	19.88	24.12	0.04	0	5.56	19.8	32.96	860.277	9.64	9.24	16	44.44	840.496	20191203_Day1_SI_JB08_Test_45	Nonstressed	43
																								1	8.16	0	2.88	10.76	3.88	20.36	12.96	1.76	0.68	4.96	17.92	40.12	51.76	657.612	11.72	12.44	33.8	62.52	600.534	20191203_Day1_SI_JB08_Test_45	Nonstressed	43
																								2	8.76	0	1.68	2.52	16.8	10.88	27.48	0.4	9.2	0.28	12.72	44.6	54.16	609.529	8.88	10.76	35.84	62.64	567.739	20191203_Day1_SI_JB08_Test_45	Nonstressed	43
																								3	17.88	0.48	3.08	5.64	38.56	25.28	66.32	3.56	18.84	0.52	14.68	55.64	71.92	524.554	4.56	3.92	27.92	49.8	622.799	20191203_Day1_SI_JB08_Test_45	Nonstressed	43
																								0	6.88	0	0.72	18.64	4.56	28.76	12.48	21.4	5.24	0	8.12	24.2	48.92	682.505	36.6	9.8	20.32	49.4	776.874	20191203_Day1_SI_JB08_Test_46	Nonstressed	47
																								1	2.84	0.28	1.56	6.76	7.76	10.76	10.36	4.04	4.12	0	16.04	27.92	52.36	589.901	25.44	11.76	33.28	63.08	545.731	20191203_Day1_SI_JB08_Test_46	Nonstressed	47
																								2	9.6	0.04	1.24	2	14.2	9.8	24.72	0.32	6.8	1.44	33.76	28.56	56.28	534.691	25.24	12.04	30.28	63.08	549.309	20191203_Day1_SI_JB08_Test_46	Nonstressed	47
																								3	9.92	0	3.76	4.24	15	16.88	26.76	1.6	6.52	0.08	32.88	38.16	68.16	461.696	18.48	7.08	46.08	72.08	449.561	20191203_Day1_SI_JB08_Test_46	Nonstressed	47
																								0	16.16	0.32	0.76	0.04	6.68	14.28	20.64	0	0.76	0	1.32	62.64	86	301.354	12.04	7.08	15.12	44.48	780.908	20191203_Day1_SI_JB08_Test_47	Stressed	41
																								1	9.92	0.04	0.64	2.68	2.6	20	14.24	0	0.32	0	5.88	39.96	82.28	361.132	19.32	6.08	27.92	59.92	582.603	20191203_Day1_SI_JB08_Test_47	Stressed	41
																								2	13.88	0	1.48	9.2	0.32	19.36	15.2	1.4	0	0	12.68	31.32	80.6	392.019	13.08	11.4	30.2	69	505.792	20191203_Day1_SI_JB08_Test_47	Stressed	41
																								3	10.52	0.4	0.36	1.48	7.36	13.48	19.36	0	0.12	0.48	14.4	33.96	81.56	387.388	12.12	8.64	25.4	67.88	520.837	20191203_Day1_SI_JB08_Test_47	Stressed	41
																								0	6.04	0	0.04	0	0.64	3.68	5.28	0	0	0	7.48	61.44	61.52	683.207	11.6	10.56	22.88	51.32	686.453	20191203_Day1_SI_JB08_Test_53	Stressed	49
																								1	8.64	0	0.2	0	0.04	4.16	4.68	0	0	0	10.8	42.28	62.28	658.719	10	12.88	37.32	68.4	507.292	20191203_Day1_SI_JB08_Test_53	Stressed	49
																								2	7.8	0	0	0.2	19.2	4.04	20	0	19.48	0	12.36	48.68	62.16	824.827	6.08	6.68	31.96	49.04	804.275	20191203_Day1_SI_JB08_Test_53	Stressed	49
																								3	5.6	0	0.16	0.12	12.8	2.28	12	0	13.56	0	8.88	64.84	78.6	637.26	12.88	7.4	34.92	57.72	726.667	20191203_Day1_SI_JB08_Test_53	Stressed	49
																								0	12	7.96	0.96	19.6	7.08	34.24	17.84	18.76	6.36	0.96	5.88	21.8	53.44	673.304	14.96	13.12	12.64	54.12	632.223	20191203_Day1_SI_JB08_Test_54	Stressed	53
																								1	12.16	0	1.12	4.88	6.08	18.96	19.72	3.48	3.4	0	15.64	36.92	69.88	495.433	12.76	8.48	36.68	70.76	486.956	20191203_Day1_SI_JB08_Test_54	Stressed	53
																								2	19.32	2.48	3.2	2.88	15.08	14.76	44.64	1.16	8.76	0	17.04	39.64	82.64	399.654	15.32	9.48	37.8	75.16	450.324	20191203_Day1_SI_JB08_Test_54	Stressed	53
																								3	11.76	0.16	1.44	3	8.96	11.8	22.84	2.4	3.92	0.12	22.04	43.36	79.44	395.116	9.24	12.72	52.04	78.6	448.222	20191203_Day1_SI_JB08_Test_54	Stressed	53
																								0	1.28	0.8	2.36	25.92	2.84	26.12	4.92	27.16	1.08	10.96	9.92	20	45.6	730.073	15.92	8.96	13.12	45.2	747.639	20191203_Day1_SI_JB08_Test_55	Nonstressed	51
																								1	15.76	0.48	0.48	6.6	0.04	25.16	14.52	0.56	0	0	6.76	27.6	63.16	620.896	13.76	16.88	25.84	64.96	532.305	20191203_Day1_SI_JB08_Test_55	Nonstressed	51
																								2	10.08	0.12	0.8	3.88	2.84	13.72	13.28	0.08	0.04	0.4	12.56	40.68	71.32	504.178	8.96	20.56	28.64	66.2	523.22	20191203_Day1_SI_JB08_Test_55	Nonstressed	51
																								3	4.48	0.04	0.12	7.12	3.56	17.08	12.68	2.48	0.52	0	13.2	35.72	75.04	490.432	7.04	13.76	35.08	67.12	478.847	20191203_Day1_SI_JB08_Test_55	Nonstressed	51
																								0	17.96	0.4	4.28	22.92	9	42	28.12	17.64	0.36	0.64	6.24	25	57.64	713.832	14.96	10.44	13.84	55.24	695.454	20191203_Day1_SI_JB08_Test_56	Nonstressed	55
																								1	16.84	0.08	3.84	9.44	4.68	28.48	21.08	1.08	1.16	0	15.8	35.6	72.56	543.974	15.08	11.84	24.48	65.36	522.673	20191203_Day1_SI_JB08_Test_56	Nonstressed	55
																								2	10.64	0	2.88	4.12	6.48	18.92	19	2.32	4.56	0	11.4	36.92	69.84	556.326	17.44	20.4	23.36	68.08	519.071	20191203_Day1_SI_JB08_Test_56	Nonstressed	55
																								3	50.36	3.76	2.68	3.8	12.84	42.28	76.12	0.56	10	4.68	13.6	70.04	101.48	269.231	14.24	12.6	58.16	76.16	306.589	20191203_Day1_SI_JB08_Test_56	Nonstressed	55
																								0	3.44	0	0	0	3.52	2.56	4.08	0	1.96	0	6.44	44.4	71.48	589.113	14.2	12.64	21.08	52.96	672.68	20191203_Day1_SI_JB08_Test_5	Stressed	1
																								1	5.84	0	2.88	0.76	1.68	3.32	6.44	0	0.52	0	10.52	41.6	65.68	537.783	8.52	17.48	28.2	65.72	521.969	20191203_Day1_SI_JB08_Test_5	Stressed	1
																								2	7.64	0	0.2	0.2	1.48	6.24	8.12	0	5.08	0	29.16	34.64	67.2	500.304	7.76	16.32	31.6	68.76	514.531	20191203_Day1_SI_JB08_Test_5	Stressed	1
																								3	14.96	0	1.4	6.48	10.04	22.92	24.56	5.88	9.8	0	14.28	33.08	72.44	488.746	7.88	13.72	31.76	67.04	521.952	20191203_Day1_SI_JB08_Test_5	Stressed	1
																								0	7.48	0.6	1	1.84	12.92	10.6	19.68	0.4	6.56	0	2.52	50.28	88.32	387.222	12.84	5.6	13.4	45.04	816.755	20191203_Day1_SI_JB08_Test_6	Stressed	5
																								1	4.64	0	0.08	1.88	1.24	5.8	5.2	0	0.48	0	19.12	32.76	70.36	522.312	16.48	18.64	25.36	70.32	475.771	20191203_Day1_SI_JB08_Test_6	Stressed	5
																								2	0.96	0	0.04	7.2	2.36	5.88	3.6	3.4	2.84	0	29.6	40.4	75.64	445.475	8.36	11.56	22.08	60.84	551.071	20191203_Day1_SI_JB08_Test_6	Stressed	5
																								3	3.64	0	0.32	2.36	5.16	6.76	6.72	0.92	4.08	0	26.92	36.6	75.72	482.755	17.88	16.48	22.08	54.84	577.027	20191203_Day1_SI_JB08_Test_6	Stressed	5
																								0	11.72	0	7.64	12.2	7.72	22.68	23	16.64	3.2	0	6.04	35.72	69.4	507.156	10.2	10.24	16.6	42.52	766.268	20191203_Day1_SI_JB08_Test_7	Nonstressed	3
																								1	7.24	0	2.36	4.64	1.76	13.68	11.28	0.88	0.08	0.04	13.96	40.92	69.84	502.115	7.28	12.8	22.16	49.76	648.144	20191203_Day1_SI_JB08_Test_7	Nonstressed	3
																								2	21.6	0.08	6.24	8.16	15	34.88	44	0.24	7.08	0	12.68	49.92	83.68	416.481	4.48	2.8	41.8	66.92	489.363	20191203_Day1_SI_JB08_Test_7	Nonstressed	3
																								3	23.8	8.36	2.28	0.84	17.16	20.12	52.08	0.12	13.24	0	17.12	34.04	66.48	490.575	6.72	3.12	22.76	51.48	575.167	20191203_Day1_SI_JB08_Test_7	Nonstressed	3
																								0	16.08	8.92	1.72	17.84	6.84	46.8	17.68	14.2	1.84	0	2.36	23	46.2	819.032	10.56	9.6	15.04	51.56	653.651	20191203_Day1_SI_JB08_Test_8	Nonstressed	7
																								1	12.6	2.12	0.16	13.84	2	25.84	12.92	2.92	3.8	0	10.76	42	61.24	613.82	12.44	9.6	33.68	64.6	495.696	20191203_Day1_SI_JB08_Test_8	Nonstressed	7
																								2	4.8	0	0.88	6.24	4.28	13.6	10.12	2.16	0.4	0	18.08	45.84	64.28	601.926	10.84	10.32	27.6	57.8	562.286	20191203_Day1_SI_JB08_Test_8	Nonstressed	7
																								3	3.4	0	2.08	2.52	3.44	7.44	8.04	1.56	1.16	0	23.2	47.28	66.52	554.546	16.88	7.6	22.12	54.24	597.531	20191203_Day1_SI_JB08_Test_8	Nonstressed	7
																								0	5.88	0	0.44	0	6.12	3.24	11.44	0	6.72	0	4.12	50.12	58.4	687.718	12.88	13.48	14.52	51.92	646.533	20191204_Day2_SI_JB08_Test_13	Stressed	65
																								1	14.48	0	4.52	15.36	3.12	27.28	18.12	2.92	1.64	0.12	13.2	36.36	64.24	525.691	15.56	21.56	29.56	74.48	476.565	20191204_Day2_SI_JB08_Test_13	Stressed	65
																								2	8.12	0.48	1.4	6.68	3.2	19.76	8.48	4.84	2.4	0	26.12	37.2	64.52	496.346	13.12	16.24	34.24	84.28	412.529	20191204_Day2_SI_JB08_Test_13	Stressed	65
																								3	7.44	0	5.56	3.8	11.12	9.4	21.16	0.4	6.84	0.12	12.68	50.56	75.04	408.377	14.76	12.76	33.44	92.96	344.619	20191204_Day2_SI_JB08_Test_13	Stressed	65
																								0	12.56	0	1.28	0.16	2.12	11.04	12.04	0	0	0	3.72	61.4	83.04	581.713	6.72	14.64	23.4	59	612.501	20191204_Day2_SI_JB08_Test_14	Stressed	69
																								1	7.08	0	0	11.92	2	14.28	6.64	13.6	0	0	9.68	41.44	74.6	467.619	6.96	8.04	29.68	63.64	512.605	20191204_Day2_SI_JB08_Test_14	Stressed	69
																								2	9.36	0	0.52	5.52	6.2	17.16	11.56	1	0.08	0	21.12	33.92	69.92	447.949	12.28	10	30.2	78.2	420.488	20191204_Day2_SI_JB08_Test_14	Stressed	69
																								3	6.64	0.36	0.84	12.32	1.4	19.44	9.56	4.12	0.08	0	25.84	35.4	76.68	410.467	12.36	11.88	32.44	76.48	453.393	20191204_Day2_SI_JB08_Test_14	Stressed	69
																								0	8.52	0.44	1.2	14.12	1.32	22.6	10.48	13.64	0.28	0.04	13.04	37.64	54.48	705.038	10.36	9.2	18.28	47.8	776.479	20191204_Day2_SI_JB08_Test_15	Nonstressed	67
																								1	13.84	1.36	6.44	9.6	18.84	26.32	35.04	2.44	10.08	0.28	16.24	38.2	59.52	581.645	10.64	23.44	26.96	60.16	541.2	20191204_Day2_SI_JB08_Test_15	Nonstressed	67
																								2	8.92	1.64	0.44	5.92	17.28	14.12	31.04	0.88	11.72	0	19.92	48.28	61.52	547.464	19.2	19.52	37.36	68.52	506.118	20191204_Day2_SI_JB08_Test_15	Nonstressed	67
																								3	12.28	0.08	0.88	4.68	12.32	18.16	26	1.08	7.12	0.8	10.52	33.76	57.76	613.814	15.96	18.76	39.56	70.92	504.961	20191204_Day2_SI_JB08_Test_15	Nonstressed	67
																								0	2.76	0.2	4.08	26.96	3.24	23.16	6.6	25	4.6	0	2.4	24.68	41.36	807.833	11.84	9.76	5.92	23.64	1244.72	20191204_Day2_SI_JB08_Test_16	Nonstressed	71
																								1	5.56	0	0.48	4.36	6.68	9.52	13.96	4.08	5.84	0	8.6	33.6	60.24	596.529	9.92	5.6	17	40.8	1010.13	20191204_Day2_SI_JB08_Test_16	Nonstressed	71
																								2	26.36	4.64	1.88	5.2	10.72	31.04	40.04	2.88	8.6	0	6.96	53.48	77.36	476.409	9.96	7.6	35.84	56.56	743.513	20191204_Day2_SI_JB08_Test_16	Nonstressed	71
																								3	10.56	0.6	4.28	17.96	6.68	39.76	15.84	3.72	3.4	0	6.24	37.44	72.88	498.659	10.04	8.76	37.48	59.32	632.79	20191204_Day2_SI_JB08_Test_16	Nonstressed	71
																								0	10.12	1.64	10.92	22.76	11.76	40.52	26.24	11.32	4.72	0	3.88	30.72	61.88	610.675	10.84	10.52	22.16	65.6	560.702	20191204_Day2_SI_JB08_Test_21	Nonstressed	75
																								1	13.32	2.48	4	9.92	4.36	28.08	21.28	8.32	3.04	0	19.36	33.88	61	565.025	15.2	20.16	38.36	74	413.827	20191204_Day2_SI_JB08_Test_21	Nonstressed	75
																								2	7.36	0.72	2.24	9.52	9.12	21.12	20.88	3.12	4.36	0	12.72	31.72	55.16	582.636	18.04	17.12	39.32	78.32	432.065	20191204_Day2_SI_JB08_Test_21	Nonstressed	75
																								3	23.8	0.6	3.64	2.76	23	28.32	49.68	0.2	8.56	0	13.28	56.88	84.96	361.94	6.92	8.28	54.52	81.36	313.602	20191204_Day2_SI_JB08_Test_21	Nonstressed	75
																								0	16.76	6.72	1.76	15.32	2.2	46.32	16.96	14.64	0.12	0	2.6	31.64	49.64	655.793	9.16	10.64	15.08	58.76	620.137	20191204_Day2_SI_JB08_Test_22	Nonstressed	79
																								1	14.28	0.04	1.88	5.04	6.44	20.24	23.12	0.68	1.36	0	8.44	43.48	70.16	565.16	13.32	7.72	25.4	72.4	501.062	20191204_Day2_SI_JB08_Test_22	Nonstressed	79
																								2	13.32	0.64	2	7.92	24.24	27.04	47.84	4.88	14.88	0	6.04	41.76	76.16	543.334	7.92	7.8	27.2	74.64	418.277	20191204_Day2_SI_JB08_Test_22	Nonstressed	79
																								3	5.96	0.32	0.44	2.16	11.24	10.72	20.2	1.8	4.88	0	16.84	44.28	75.76	524.043	12.44	20.96	45.76	87.44	348.289	20191204_Day2_SI_JB08_Test_22	Nonstressed	79
																								0	12.96	0	0.04	6.64	1.96	22.24	14.48	0.8	0.84	0	0.72	64.8	66.32	664.316	14.56	10.32	27.56	37.84	893.05	20191204_Day2_SI_JB08_Test_23	Stressed	73
																								1	10.68	9.96	16.24	35.72	6.28	58.32	23.32	16.04	1.4	0	0.08	19.68	24.08	973.913	9.68	8.48	31.12	44.08	669.542	20191204_Day2_SI_JB08_Test_23	Stressed	73
																								2	13.76	0.4	1.92	18.8	0.64	33.08	14.96	7.96	2	0	0	37.24	47	751.9	9.12	10.84	55.92	70.44	469.885	20191204_Day2_SI_JB08_Test_23	Stressed	73
																								3	16.4	0.16	0.96	7.72	1.36	22.44	20.28	4.56	1.28	0	6.36	29.24	44.2	691.988	9.92	7.64	67.4	84.12	397.568	20191204_Day2_SI_JB08_Test_23	Stressed	73
																								0	11.28	0	0.24	1.96	0.76	10.6	12.52	0	0.2	0	5.44	45.08	72.48	505.813	13.56	14.4	16.4	64.52	529.808	20191204_Day2_SI_JB08_Test_24	Stressed	77
																								1	5.28	0	0	17.44	0.16	16.4	4.48	8.48	0	0	6.76	39.04	72	486.028	10.44	16.88	34.28	88.68	380.703	20191204_Day2_SI_JB08_Test_24	Stressed	77
																								2	8.76	0.12	0.16	5.56	24.8	15.2	34.8	0.64	12.12	0	5.24	53.4	92	317.993	18	30.44	29.44	80.56	410.36	20191204_Day2_SI_JB08_Test_24	Stressed	77
																								3	7.72	0.04	7.52	0.04	18.04	7.32	25.68	0	11	0	9.6	46.8	80.64	395.542	8.28	11.88	24.28	68.96	514.992	20191204_Day2_SI_JB08_Test_24	Stressed	77
																								0	20.32	0	0	0	0.32	8.6	14.2	0	0	0	0	88	134.64	84.0052	3.52	9.52	16.12	66	537.547	20191204_Day2_SI_JB08_Test_30	Stressed	85
																								1	18.24	0	0.6	1.28	4.24	22.2	16.6	0	0.36	0	0.16	28.32	101.12	285.252	9.64	13.76	35.52	85.04	391.424	20191204_Day2_SI_JB08_Test_30	Stressed	85
																								2	14.6	0	0	1.2	1.88	18.52	19.6	0	0.4	0	2.32	38.96	99.52	299.639	7.32	12.96	24.4	74.92	437.621	20191204_Day2_SI_JB08_Test_30	Stressed	85
																								3	15.2	0	4.52	10.36	4.52	41.76	18.08	2.4	0.08	0	3.28	27.8	108.6	245.842	6.48	10.12	41.08	86.04	376.234	20191204_Day2_SI_JB08_Test_30	Stressed	85
																								0	20.28	0	3.68	16.16	6.52	37.04	27.68	16.24	8.12	0	12.84	27.52	59.44	619.09	5.24	8.88	19.76	58.12	643.999	20191204_Day2_SI_JB08_Test_37	Nonstressed	91
																								1	8.8	0	1.8	2.76	7.88	12.76	15.84	0.72	3.84	0	16.88	39.08	71.12	479.214	8.6	13.96	21.28	62.72	595.382	20191204_Day2_SI_JB08_Test_37	Nonstressed	91
																								2	7	0.08	1.16	3.28	3.12	12.4	14.24	0.72	3.24	0	12.24	34.64	77.28	476.879	15	11.96	29.12	60.36	575.845	20191204_Day2_SI_JB08_Test_37	Nonstressed	91
																								3	9.56	0.2	0.4	2.6	25.56	10.24	37.04	0.2	13.36	0	18.2	37.96	74.48	464.478	13.84	10.52	30.04	69.16	539.935	20191204_Day2_SI_JB08_Test_37	Nonstressed	91
																								0	7.44	14.64	2.64	24.08	2.12	28.12	9.4	29.08	0.2	0	5.88	21.6	54.88	697.244	8.44	7.4	12.52	40.8	764.706	20191204_Day2_SI_JB08_Test_38	Nonstressed	95
																								1	16.08	0.2	0.88	12.36	4.12	29.24	23.32	4.6	0.6	0	7.04	34	84.12	431.293	9.08	12.2	29.2	70.72	461.565	20191204_Day2_SI_JB08_Test_38	Nonstressed	95
																								2	20.72	0	2.16	1.56	1.8	24.24	28.8	0.2	3.6	0	14.36	39.12	81.8	411.032	9.56	17.28	50.44	76.64	416.432	20191204_Day2_SI_JB08_Test_38	Nonstressed	95
																								3	20.84	0.24	2.12	3.04	2.96	25.4	24.6	1.8	5.4	0	13.12	28	71.2	500.614	12	22.88	51.44	85	396.242	20191204_Day2_SI_JB08_Test_38	Nonstressed	95
																								0	17.04	0.32	0.68	38.52	4.24	55.36	20.12	14.44	2.44	0	0.4	17.04	29.04	864.39	16.84	6.36	18.04	40.12	837.81	20191204_Day2_SI_JB08_Test_39	Stressed	89
																								1	7.92	0.36	6.32	28.52	4.72	41.36	14.48	11.72	2.52	0	1.2	40.36	39.92	776.901	19.36	8.52	29.52	52.88	609.583	20191204_Day2_SI_JB08_Test_39	Stressed	89
																								2	6.32	0.12	10.48	20	25.04	29.28	35.16	8.84	6.56	0	2.36	41.12	44.36	768.325	9.76	2.52	31.16	49.96	619.253	20191204_Day2_SI_JB08_Test_39	Stressed	89
																								3	6.36	3.4	4.84	9.36	17.16	20.36	29.52	4.08	8.32	0	6.76	57	68.24	580.857	19.32	9.64	39.76	56.92	580.044	20191204_Day2_SI_JB08_Test_39	Stressed	89
																								0	12.12	0	0.12	0.12	14.32	7.28	22.48	0	7.72	0	3.32	77.24	83.56	209.053	13.92	7.08	18.48	48.88	735.048	20191204_Day2_SI_JB08_Test_40	Stressed	93
																								1	18.36	0.2	7.92	22.8	2.32	59.08	25.04	9.88	0.04	0	1.32	53.4	97.64	277.056	10.64	7	33.6	62.28	502.899	20191204_Day2_SI_JB08_Test_40	Stressed	93
																								2	14.32	6.28	3.6	22.84	1.52	49.96	12.96	8.56	0	0	6.4	48.72	86.92	298.561	17.04	19.96	46.6	80.88	422.973	20191204_Day2_SI_JB08_Test_40	Stressed	93
																								3	25.84	0.12	6.92	11.52	8.8	37.32	29.64	1	3.04	0	7.84	52.24	101.48	239.782	16	9.8	53.24	80.32	397.36	20191204_Day2_SI_JB08_Test_40	Stressed	93
																								0	14.84	0	0.04	0.24	2.76	12.32	14.72	0	0.08	0	5.88	60.44	74.52	606.933	13.4	7.24	14.44	38.52	868.906	20191204_Day2_SI_JB08_Test_45	Stressed	97
																								1	16.08	0	0.08	0.96	5.96	16.12	18.2	0	2.52	0	7.28	38.32	58.36	743.676	14.52	10.2	25.52	54	694.796	20191204_Day2_SI_JB08_Test_45	Stressed	97
																								2	8.76	0.84	2.88	6.96	2.4	15.48	14.24	4.24	10.2	0	3.68	34.44	53.6	758.173	8.36	12.68	36.8	67.12	553.188	20191204_Day2_SI_JB08_Test_45	Stressed	97
																								3	21.44	0	4.36	4.16	3	16.32	25.4	3.16	0	0	5.04	41.68	65.96	690.691	3.36	3.84	52.6	93.52	358.475	20191204_Day2_SI_JB08_Test_45	Stressed	97
																								0	27.28	0.56	2.88	4.68	6.96	26.12	33.04	0	1.64	0.64	19.84	31.64	75.36	536.164	3.48	12.52	16.4	67.8	464.071	20191204_Day2_SI_JB08_Test_46	Stressed	101
																								1	14.2	6.96	5.68	4.92	7.96	22.6	20.24	3.8	5.64	0	4.64	47.88	65.84	722.097	6.88	7.44	27.48	66.6	569.733	20191204_Day2_SI_JB08_Test_46	Stressed	101
																								2	4.04	0	0	1.04	0	2.36	2.2	0	0	0	9.52	56.64	86.96	417.031	0	6.4	73.2	92.16	305.371	20191204_Day2_SI_JB08_Test_46	Stressed	101
																								3	4.2	0	0	0.48	0	3.08	4.08	0	0	0	24.36	49.48	91.64	396.118	2.8	13.92	80.56	110.4	197.534	20191204_Day2_SI_JB08_Test_46	Stressed	101
																								0	5.8	0	1.48	4.76	12.68	10.96	15.08	8.6	8.48	0	5.36	29.08	61.12	663.78	16.76	4.48	19.08	42.32	833.983	20191204_Day2_SI_JB08_Test_47	Nonstressed	99
																								1	5.36	2.44	0.08	11.28	15.96	14.56	18.2	4.92	12.44	0.16	18.4	31.36	65.16	532.919	15.6	14.36	27.52	53.08	641.278	20191204_Day2_SI_JB08_Test_47	Nonstressed	99
																								2	23.84	0	0.68	9.6	4.88	35.56	30.52	6.76	2.2	0.44	13.72	41.68	75.04	459.995	18.4	8.84	44.04	66.56	524.116	20191204_Day2_SI_JB08_Test_47	Nonstressed	99
																								3	13.64	1.12	1.6	5.12	16.64	20.52	30.16	0.24	12.44	4.6	23.56	30.88	64.68	505.291	12.12	21.2	50.48	67.44	444.686	20191204_Day2_SI_JB08_Test_47	Nonstressed	99
																								0	6.48	0.4	1.88	23.2	0.72	30.96	6.88	11.12	0.52	0	3.4	40.44	56.2	688.167	14.64	10.84	16.24	51.28	611.818	20191204_Day2_SI_JB08_Test_53	Nonstressed	107
																								1	9.84	2.32	0.28	7	0.24	21.04	9.28	1.52	0.04	0	19.52	44.08	49.72	741.645	17.96	18.32	26.4	66.84	448.335	20191204_Day2_SI_JB08_Test_53	Nonstressed	107
																								2	6.24	0	3.68	1.76	5.52	9.2	13.32	0.28	4.12	0.08	12.08	44.08	46.64	811.049	9.84	10.56	34	67.44	448.563	20191204_Day2_SI_JB08_Test_53	Nonstressed	107
																								3	22.12	3.2	0.96	19.04	6.92	42.36	19	11.92	3.08	9.24	18.56	32.48	56.68	654.354	14.32	11.16	41.48	77.56	410.922	20191204_Day2_SI_JB08_Test_53	Nonstressed	107
																								0	11.96	0.24	5.48	27	8.12	40.68	22.24	17.52	2.84	0	3.36	30.2	58.84	630.316	15.32	3.96	13.92	50.88	694.78	20191204_Day2_SI_JB08_Test_54	Nonstressed	111
																								1	11.88	2.52	0.16	8.68	22.12	23.32	32.12	2.24	14.6	0	7.68	34.36	59.88	643.245	13.76	14.4	39.68	71.4	498.122	20191204_Day2_SI_JB08_Test_54	Nonstressed	111
																								2	3.6	0.04	1.48	5.2	6.64	9.2	12.28	4.32	3.56	1.4	14.92	42.04	65.28	548.694	10.16	15.4	41.24	71.92	477.031	20191204_Day2_SI_JB08_Test_54	Nonstressed	111
																								3	3.96	0.16	4.68	6.8	14.68	10.8	19.6	3.16	6.48	0.2	18.6	37.6	55.28	619.801	8.92	23.2	42.92	75.08	457.787	20191204_Day2_SI_JB08_Test_54	Nonstressed	111
																								0	5.52	0	0	0	3.44	2.6	6.36	0	2.08	0	4.36	40.28	69.8	738.71	9.52	9.32	28.08	46.72	871.914	20191204_Day2_SI_JB08_Test_55	Stressed	105
																								1	6.84	0	5.88	5.6	14.48	6.88	14.88	0	16.44	0	2.68	52.64	84.76	582.558	13.92	7.04	35.08	48.56	887.043	20191204_Day2_SI_JB08_Test_55	Stressed	105
																								2	5.08	0.16	6.16	6.12	4.48	3.36	8.16	0	6.16	0	5.16	82.24	104.36	289.08	10.8	8.36	43.84	58.72	754.584	20191204_Day2_SI_JB08_Test_55	Stressed	105
																								3	7.32	0	0.12	0.04	7.2	6.04	10.24	0	5.76	0	8.68	80.84	113	175.856	8.88	11.52	61.88	75.08	527.448	20191204_Day2_SI_JB08_Test_55	Stressed	105
																								0	11.16	0	0	0	0	2.96	3.72	0	0	0	1.8	80.68	86.8	439.833	9.64	10.72	24.72	75.12	463.47	20191204_Day2_SI_JB08_Test_56	Stressed	109
																								1	11.68	1.12	1.96	5	5.12	19.28	12.4	0.44	0.64	0	7.28	34.84	72	498.491	11.16	11.76	38.96	87.64	347.241	20191204_Day2_SI_JB08_Test_56	Stressed	109
																								2	5.88	0	5.6	6.2	3.6	11.76	11.4	0.56	2.2	0	7.4	25.72	69.56	478.07	16.48	23.28	37.08	86.12	359.557	20191204_Day2_SI_JB08_Test_56	Stressed	109
																								3	30.24	1	7.68	27.4	6.6	61.28	43.72	12.4	3.68	0	1.8	37.84	89.6	361.522	11.88	10.92	44.08	83.04	310.98	20191204_Day2_SI_JB08_Test_56	Stressed	109
																								0	19.48	0.2	7.2	4.08	8.16	29	21.12	0	0.44	0	0	78.4	115.96	108.872	11.72	13.76	18.6	50.88	651.855	20191204_Day2_SI_JB08_Test_61	Stressed	113
																								1	23.88	0	0.52	0.32	1.88	35	23.52	0	0	0	9.92	33.68	115.72	136.607	9.56	11.96	40.04	76.12	425.022	20191204_Day2_SI_JB08_Test_61	Stressed	113
																								2	22.48	0	5.68	3.4	3.16	33.72	29.76	0	0.28	0	7.96	39.16	107	169.747	13.24	5.52	39.48	70.24	448.815	20191204_Day2_SI_JB08_Test_61	Stressed	113
																								3	20.84	4.32	7.08	22	11.16	57	28.6	10.8	9.44	0.04	4.08	29.92	102.6	231.03	11	12	46.8	85.4	382.088	20191204_Day2_SI_JB08_Test_61	Stressed	113
																								0	9.12	0	2	2.72	3.44	13.16	12.4	0.4	0.12	0	1.2	91.64	111.6	258.121	16.08	13.24	25.32	60.68	571.204	20191204_Day2_SI_JB08_Test_62	Stressed	117
																								1	20.8	0	2.96	10.24	3	37.48	30.2	6.96	2.36	0	3.52	43.24	85.64	388.777	15.24	9.44	39	67.36	425.327	20191204_Day2_SI_JB08_Test_62	Stressed	117
																								2	32.32	1.04	4.2	16.52	3.24	49.84	34.56	14.68	0.16	0	4.76	28.68	77.4	485.13	7.52	12.28	40.16	63.6	487.271	20191204_Day2_SI_JB08_Test_62	Stressed	117
																								3	9.56	2.76	0.24	3.6	0.68	14.28	9.88	0.08	0.52	0	6.4	35.24	76.04	516.298	19.6	16.16	47.64	71.56	462.61	20191204_Day2_SI_JB08_Test_62	Stressed	117
																								0	7.72	0.68	4.8	16.64	8.24	34.8	18.08	16.96	6.72	0	2.56	24.04	44.6	786.795	6.36	4.72	10.6	64.96	544.471	20191204_Day2_SI_JB08_Test_63	Nonstressed	115
																								1	10.8	0.44	2.6	3.96	4.36	16.6	17.72	0.48	2	0	9.44	34.24	62.32	626.35	6.76	10.64	35.04	82.52	387.875	20191204_Day2_SI_JB08_Test_63	Nonstressed	115
																								2	5.32	1.12	1.28	2.12	4.8	10.32	11.6	0.68	0.76	14.2	22.28	43.2	58.96	606.309	8.08	21.08	41.56	88.12	367.981	20191204_Day2_SI_JB08_Test_63	Nonstressed	115
																								3	12.6	4.04	4.76	7.72	5.92	22.56	21.16	1.4	4.24	0	9.96	39.84	66.48	590.735	0.76	5.2	70.04	103.52	255.608	20191204_Day2_SI_JB08_Test_63	Nonstressed	115
																								0	6	0.52	3.04	10.76	10.44	21.36	17	4.56	9.72	0.68	6.96	31.04	54.32	719.073	10.36	15.68	25.84	62.72	643.627	20191204_Day2_SI_JB08_Test_64	Nonstressed	119
																								1	8.08	1.44	1.56	7.48	4.36	20.28	13.92	1.68	4.08	0	10.2	38.72	66.28	591.991	16.8	20.04	30.16	66.68	491.27	20191204_Day2_SI_JB08_Test_64	Nonstressed	119
																								2	2.68	0	0.2	5.32	2.36	10.04	3.44	2.52	3.04	0.04	16.32	42.92	64.64	598.322	8.68	24.08	33.52	65.76	477.961	20191204_Day2_SI_JB08_Test_64	Nonstressed	119
																								3	13.2	1	4.08	7.88	5.72	23.12	16	8.24	2.64	0	8.76	38.28	66.32	586.566	11.84	20.08	53.68	83.36	367.195	20191204_Day2_SI_JB08_Test_64	Nonstressed	119
																								0	12.125	5.66667	2.58333	11.7083	10.0417	20.7083	20.5833	7.95833	4.875	0.0833333	6.91667	30	59.5417	569.943	11.2083	9.5	18	57.375	705.996	20191204_Day2_SI_JB08_Test_6	Nonstressed	63
																								1	11.625	0.541667	0.958333	10	2.70833	21.8333	15.375	2.41667	2.625	0	11.1667	29.1667	64.6667	535.98	15.4167	15.5833	27.125	58.3333	571.918	20191204_Day2_SI_JB08_Test_6	Nonstressed	63
																								2	8.75	0.75	3.875	14.7917	9.25	26.5	22.7083	6.33333	5	0.833333	5.66667	32.375	60.625	574.515	11.3333	12.5	33.375	60.7917	566.987	20191204_Day2_SI_JB08_Test_6	Nonstressed	63
																								3	8.41667	0.0416667	0.458333	4.04167	0.166667	12.2083	11.125	0.833333	0	0	19.875	45.7917	71.7083	502.887	10.5	16.5833	49.4583	68.2083	474.906	20191204_Day2_SI_JB08_Test_6	Nonstressed	63
																								0	5.64	0	0	0.68	1.8	4.84	6	0	0.92	0	7.8	27.92	57.24	605.095	13.28	8.52	22.44	53.8	700.044	20191204_Day2_SI_JB08_Test_7	Stressed	57
																								1	4.28	0.32	1.48	9.36	11.28	9.68	18.4	3.48	3.56	0	2.88	41.72	78.76	408.999	19.28	9.16	28.36	64.28	547.835	20191204_Day2_SI_JB08_Test_7	Stressed	57
																								2	10.44	0	1.88	0.24	10.04	9.52	18.32	2.16	9.4	0	5.76	66.48	88.64	378.249	15.84	9.88	36.2	62	637.36	20191204_Day2_SI_JB08_Test_7	Stressed	57
																								3	7.04	0	0	2.04	3.56	7.24	9.56	0	6.2	0	3.68	69.28	91.2	309.637	13.12	13.84	52.64	68.32	517.615	20191204_Day2_SI_JB08_Test_7	Stressed	57
																								0	16.08	0	2.52	1	7.84	14.72	22.12	0	7.08	0	1.48	64.04	85.36	356.462	16.72	8.56	17.68	51	755.696	20191204_Day2_SI_JB08_Test_8	Stressed	61
																								1	8.48	0	0.52	2.96	1.08	13.92	7.16	0.32	0	0	5.16	48.44	83.04	416.771	13	8	14.96	48.24	663.732	20191204_Day2_SI_JB08_Test_8	Stressed	61
																								2	7.12	0	0.84	7.08	1.72	17.32	8.84	2.76	0.8	0	5.72	23.16	68.72	517.492	9.52	8.16	24.32	58.8	563.205	20191204_Day2_SI_JB08_Test_8	Stressed	61
																								3	15.6	0	2.68	10	4.44	20.92	20.28	2.76	1.2	0.24	10.4	30.8	76.8	482.681	13.48	9.16	31.52	65.68	482.223	20191204_Day2_SI_JB08_Test_8	Stressed	61

## Sheet: Figure 5
Figure 5
Panel																																			Panel
A,B,C	A,B,C	A,B,C	A,B,C	A,B,C	A,B,C	A,B,C	A,B,C	A,B,C	A,B,C	A,B,C	A,B,C	A,B,C	A,B,C	A,B,C	A,B,C	A,B,C	A,B,C	A,B,C	A,B,C	A,B,C	A,B,C	A,B,C	A,B,C	A,B,C	A,B,C	A,B,C	A,B,C	A,B,C	A,B,C	A,B,C	A,B,C	A,B,C	A,B,C		D-M	D-M	D-M	D-M	D-M	D-M	D-M	D-M	D-M	D-M	D-M	D-M	D-M	D-M	D-M
ID	condition	SA_ratio	Rel_Adrenal_weight	BW_day21	Z_score_stress_physiology	B_nose_to_tail	B_nose_to_body	B_huddle	B_speed	B_lookaround	Total_zscore_SI	Rel_Adrenal_weight	BW_day1	BW_day4	BW_day8	BW_day11	BW_day15	BW_day18	BW_day21	BW_delta	SA_tot_dur_nonsocial	SA_tot_dur_social	SA_ratio	OF_Distance [m]	OF_Outer zone : entries	OF_Outer zone : time [s]	OF_Inner zone : entries	OF_Inner zone : time [s]	climbing	sniffing	huddle	lookaround	speed		animal_id	condition_old	condition	Treatment	Stage	NI_Socialinteraction_time_pressed	SI_Socialinteraction_time_pressed	SA_ratio	nose2nose	sidebyside	sidereside	B_nose2tail	W_nose2tail	B_nose2body	W_nose2body
1	Stressed	1.58	2.33667	-0.471889	0.932389	2.55832	2.41597	2.37121	1.25311	2.37292	2.19431	0.22	26	25.99	26.88	27.34	26.35	27.29	27.05	1.05	3.8	6	1.58	30.991	49	497.5	49	101.5	1.64	110.56	93.56	225	2297.94		1	CSDS	CSDS_RES		Stage1	22.6	52.3	2.31416	15.9667	0	1.1	2.2	3.06667	21.7333	18.2333
3	Nonstressed	4.13	-0.995957	-0.784845	-0.890401	0.983416	0.877154	1.13807	2.10169	2.11872	1.44381	0.1	26.29	26.43	26.94	26.39	26.57	26.83	26.71	0.42	1.6	6.6	4.13	39.398	114	416.3	111	182.7	6.64	68.16	109.6	188.48	2915.14		3	CSDS	CSDS_RES		Stage1	15.6	46.1	2.95513	9.06667	0	1.16667	0.0666667	5.46667	11.4333	13.9667
5	Stressed	1.68	2.61439	-0.573139	1.02062	2.3208	1.80105	3.20657	3.3435	4.43101	3.02059	0.23	26.35	26.7	26.43	27.04	26.17	26.7	26.94	0.59	4	6.7	1.68	37.847	67	482.1	65	114.7	8.72	89.52	125.68	220.24	2586.75		5	CSDS	CSDS_RES		Stage1	24.9	49.8	2	16.6667	0.766667	0.4	7.36667	1.86667	21.2667	19.1333
7	Nonstressed	3.23	0.670355	-0.609958	0.0301989	0.255343	-0.967588	-0.669027	-1.12749	-0.716654	-0.645082	0.16	27.03	27.02	27.83	27.44	26.88	26.98	26.9	-0.13	3.1	10	3.23	47.756	59	479.8	58	119.2	1.64	86.6	113.88	166.04	3441.67		7	CSDS	CSDS_SUS		Stage1	28.6	23.3	0.814685	9.10345	0	0.310345	0.137931	3.75862	9.13793	12.7241
9	Stressed	2.9	2.05895	2.81415	2.43655	2.16589	1.04235	6.19566	-0.822016	1.48809	2.014	0.21	26.41	27.55	28.48	29.11	28.85	29.78	30.62	4.21	4	11.6	2.9	42.88	73	426.1	73	172.4	8.92	67.08	102.12	189.8	3080.69		9	CSDS	CSDS_RES		Stage1	26.1	58.6	2.24521	6.6	0.5	2.23333	4.13333	6	14.4	15.1667
11	Nonstressed	5.24	-1.27368	1.03766	-0.118006	0.926616	0.953635	1.34264	0.532687	-0.247351	0.701646	0.09	28.51	28.62	29.23	29.57	28.67	29.02	28.69	0.18	3.4	17.8	5.24	30.383	95	391.6	93	206	0	70.16	126.24	230.44	2426.62		11	CSDS	CSDS_SUS		Stage1	32.2	31.3	0.97205	11.7667	2.4	4.43333	31.1333	5.6	44.4667	17.8
13	Stressed	1.89	0.392637	1.92131	1.15697	1.80443	1.52572	7.53677	1.4997	1.83518	2.84036	0.15	26.51	26.85	27.45	28.37	27.7	28.82	29.65	3.14	6.2	11.7	1.89	36.13	66	470.2	64	129.3	6.92	86	109.68	225.44	2585.14		13	CSDS	CSDS_RES		Stage1	33.3	64.8	1.94595	7.43333	0	0.5	1.83333	5.5	11.8333	12.1333
15	Nonstressed	1.52	-0.162801	1.42426	0.630728	0.415416	-0.676957	0.547068	-0.391039	0.124181	0.00373361	0.13	28.58	29.22	29.69	29.98	29.22	29.42	29.11	0.53	6.6	10	1.52	58.849	107	465.4	105	131.3	8.4	61.56	103.36	150.96	3614.93		15	CSDS	CSDS_RES		Stage1	27.9	43.1	1.5448	10.1333	0.333333	3.2	12.4333	4.4	20	14.4333
17	Stressed	2.74	1.22579	3.02586	2.12582							0.18	27.32	27.42	28.09	28.42	28.31	29.27	30.85	3.53	3.9	10.7	2.74												17	CSDS	CSDS_SUS		Stage1	40.7	26.8	0.658477	5.86667	7.43333	0.7	24.0667	2.76667	38.6667	6.9
19	Nonstressed	2.5	0.670355	0.669481	0.669918	-1.12335	-0.282311	-0.6122	-2.42789	-1.34728	-1.15861	0.16	25.94	27.02	27.02	27.51	27.45	27.86	28.29	2.35	3	7.5	2.5	60.181	98	468.4	96	129.5	3.6	52	110.72	163.44	3876.17		19	CSDS	CSDS_RES		Stage1	51.6	73.2	1.4186	12	5.46667	1.06667	44.5667	2.5	56.1333	12.9667
21	Stressed	1.39	-0.718238	1.07448	0.178122	2.55832	2.16205	8.24143	4.12573	5.44784	4.50707	0.11	26.93	27.13	27.17	27.62	27.54	27.7	28.73	1.8	5.4	7.5	1.39	34.057	57	506.6	57	91.2	0.92	132	102.48	216.92	2400.71		21	CSDS	CSDS_RES		Stage1	28.7	49.9	1.73868	8.43333	1.33333	5.86667	16.1	5.33333	31.7667	13.2667
23	Nonstressed	1.24		-2.91111		-1.91855	-1.6957	-1.11796	-0.999185	-1.36683	-1.41964		24.61	24.64	25.15	25.51	24.69	24.9	24.4	-0.21	4.1	5.1	1.24	41.093	83	454.2	82	144.2	3.44	71.36	115.56	217.92	2866.34		23	CSDS	CSDS_RES		Stage1	30.1	56.9	1.89037	12.0333	0.0333333	2.36667	9.56667	11.6667	23.9	22.2
25	Stressed	3.33	3.72526	-0.77564	1.47481	2.55832	1.23815	7.67884	5.9125	7.7308	5.02372	0.27	25.98	25.99	26.19	26.09	26.36	26.3	26.72	0.74	3.6	12	3.33	34.3	69	493.3	69	104.3	0	86.24	99.8	196.28	2610.83		25	CSDS	CSDS_RES		Stage1	14.7	34.6	2.35374	6.8	0.933333	0.433333	14.4	0.9	20.7	7.76667
27	Nonstressed	5.9	1.22579	0.172433	0.699113	0.973089	0.476389	2.22346	0.211724	0.647258	0.906384	0.18	26.27	26.57	27.09	27.53	27.02	26.99	27.75	1.48	2.1	12.4	5.9	44.979	69	431.2	67	167.3	0.64	64.76	108.12	169.72	3540.36		27	CSDS	CSDS_RES		Stage1	30	37	1.23333	3.83333	0	5.53333	6.7	6.9	11.8667	10.9667
29	Stressed	2.76	-1.27368	2.13301	0.429668	1.99549	0.757842	10.3611	6.46476	9.19737	5.75531	0.09	26.07	27.29	27.67	28.31	28.16	29.06	29.88	3.81	4.1	11.3	2.76	35.496	60	479	60	119	0.76	79.92	101.76	212.96	2518.61		29	CSDS	CSDS_SUS		Stage1	46	34.2	0.743478	10.6	4.3	3	1.03333	6.03333	13	19.8
31	Nonstressed	3.52	0.114918	-1.64087	-0.762977	-0.870329	-0.300667	-0.856556	-1.29275	-0.853534	-0.834768	0.14	27.97	28.17	29.1	28.87	27.12	27.17	25.78	-2.19	4.6	16.2	3.52	45.221	94	455	92	144	1.08	71.8	115.8	183.64	3085.28		31	CSDS	CSDS_SUS		Stage1	29.6	25.6	0.864865	6.96667	0	1.8	0.533333	15.1	8.2	17.8333
33	Stressed	2.72	2.61439	1.82926	2.22182	2.55832	2.05497	3.80325	0.337941	2.2556	2.20202	0.23	27.34	27.34	27.34	27.85	27.79	29.04	29.55	2.21	4.6	12.5	2.72	22.975	56	402.3	55	195.3	2.24	77.44	123.64	280.24	1941.81		33	CSDS	CSDS_RES		Stage1	28.9	45.5	1.57439	10.1	0	2.56667	7.23333	1.8	18.5333	10.5333
35	Nonstressed	3.29	0.948074	-1.16223	-0.107079	-0.756729	-0.383267	-1.57826	0.774115	0.461492	-0.296529	0.17	25.28	25.76	26.33	26.22	26.52	26.11	26.3	1.02	5.6	18.4	3.29	40.851	98	402.5	94	195.5	3.72	50.32	133.32	215.4	2910.33		35	CSDS	CSDS_RES		Stage1	36.6	41.2	1.12568	18.9667	9.06667	1.2	9.26667	6.06667	26.8	22.9667
37	Stressed	3.26	2.05895	-0.103705	0.977622	2.4912	2.12534	3.83734	1.77852	2.55869	2.55822	0.21	27.23	27.94	27.57	27.98	27.47	27.81	27.45	0.22	3.5	11.4	3.26	29.736	57	455.8	57	141.4	4.48	88.08	126.76	249.84	2230.66		37	CSDS	CSDS_RES		Stage1	37.7	72.9	1.93369	3.23333	0.466667	1.63333	35.0667	0.666667	39.2	2.96667
39	Nonstressed	7.14	0.670355	0.144819	0.407587	1.0144	0.549811	-1.02135	0.321748	0.153512	0.203623	0.16	27.55	27.88	28.98	28.72	28.4	28.24	27.72	0.17	2.2	15.7	7.14	37.142	53	460.7	53	137	3.2	70.16	117.68	217.36	2715.41		39	CSDS	CSDS_RES		Stage1	21.8	27.1	1.24312	16.8	0	0.8	2.7	11	19.2667	23.1333
41	Stressed		1.50351	2.39074	1.94713	2.55316	1.5196	4.96252	4.23258	4.14748	3.48307	0.19	27.15	26.96	27.86	28.24	28.75	28.7	30.16	3.01				35.529	74	471.9	73	125.8	18.16	63.72	109.4	207.28	2673.3		41	CSDS	CSDS_SUS		Stage1	25.2	16.6	0.65873	7.86667	0	0	0	4	7.26667	7.96667
43	Nonstressed	5.87	0.948074	-0.0484775	0.449798	-2.00633	-2.99589	-1.12364	-1.55454	-2.33477	-2.00303	0.17	27.31	27.93	28.38	28.71	28.16	28.36	27.51	0.2	3	17.6	5.87	35.263	81	430.3	81	168.7	13.64	84.4	132.84	208.6	2626.1		43	CSDS	CSDS_SUS		Stage1	27.5	23.8	0.865455	7.53333	0	1.76667	3.36667	4.96667	10.7667	12.1333
45	Stressed	2.2	2.61439	3.3112	2.96279							0.23	27.2	27.23	28.48	28.93	29.33	29.52	31.16	3.96	3.5	7.7	2.2												45	CSDS	CSDS_SUS		Stage1	51.8	46.7	0.901544	7.86667	0	7.56667	0.433333	6.8	10.9	15.1667
47	Nonstressed	1.77	-0.162801	-0.0576821	-0.110241	0.152071	0.412144	-0.498547	0.286118	-0.384231	-0.00648895	0.13	26.13	26.42	26.78	27.19	26.9	26.81	27.5	1.37	5.3	9.4	1.77	42.037	81	472.7	78	125.4	30.32	90.4	108.44	177.16	2882.97		47	CSDS	CSDS_SUS		Stage1	44.2	26	0.588235	5.93333	0	0	4.46667	7.43333	8.53333	7.5
49	Stressed	2.17	2.05895	-0.103705	0.977622	2.55832	2.33031	4.79204	0.278852	1.15567	2.22304	0.21	26.11	26.28	26.56	26.72	25.99	26.95	27.45	1.34	4.6	10	2.17	34.175	39	525.6	38	72.4	4.6	105.4	127.88	227.36	2514.83		49	CSDS	CSDS_RES		Stage1	55.8	63.2	1.13262	10.3333	0.9	0.0333333	14.6333	1.16667	20.7667	8.4
51	Nonstressed	1.62	0.392637	0.190842	0.291739	-0.787711	0.614056	-1.09523	-0.206398	-0.789982	-0.453053	0.15	27.81	28.19	28.5	28.48	28.08	28.36	27.77	-0.04	5.8	9.4	1.62	37.644	82	436	83	161.7	1.76	77.68	123.56	192.72	2810.93		51	CSDS	CSDS_RES		Stage1	13	38.1	2.93077	10.5667	0.1	0.1	1.16667	14.5	12.1333	29.5333
53	Stressed	2.18	2.05895	1.14812	1.60353	0.0281435	-0.00697652	-0.839508	0.381394	0.168178	-0.0537538	0.21	28.07	28.44	27.93	27.66	28.43	28.66	28.81	0.74	4.4	9.6	2.18	42.368	68	478.6	65	118.2	12.04	81.44	106.56	198.36	2853.62		55	CSDS	CSDS_RES		Stage1	35.2	59.7	1.69602	12.4667	0.133333	1.73333	4.46667	2.26667	18.5333	12.2667
55	Nonstressed	2.36	0.114918	-0.913709	-0.399396	-0.400438	-0.600476	-0.384893	-0.038236	0.681478	-0.148513	0.14	26.66	26.89	27.77	27.78	27.17	26.84	26.57	-0.09	3.9	9.2	2.36	52.346	80	503.1	80	96.4	0.4	72.16	116.92	174.88	3364.73		57	CSDS	CSDS_RES		Stage1	25.2	48.5	1.9246	6.9	0	5.4	16.2	2.06667	27.3	13.6667
57	Stressed	1.74	1.78123	1.18494	1.48308	2.47054	2.24159	0.0299434	1.08763	0.632592	1.29246	0.2	26.9	26.64	27.89	28.31	28.62	28.39	28.85	1.95	3.4	5.9	1.74	32.483	49	510.1	48	88	0.12	58.24	111.88	236.2	2421.33		61	CSDS	CSDS_RES		Stage1	18.4	30.6	1.66304	19.0667	0.233333	2.76667	2.86667	4.56667	20.5333	16.2
59	Nonstressed	7.25	0.948074	-0.545525	0.201274							0.17	25.8	26.19	26.89	27.16	26.94	26.83	26.97	1.17	2.4	17.4	7.25												63	CSDS	CSDS_RES		Stage1	30.9	53.1	1.71845	7.36667	0	10.8667	5.4	7.76667	22.9333	19.4
61	Stressed	1.18	0.948074	1.3046	1.12634	2.42923	1.48595	5.16141	3.66199	4.06926	3.36157	0.17	25.93	25.91	26.7	27.33	28.25	28.19	28.98	3.05	4.5	5.3	1.18	37.898	80	504.3	78	95.3	0.92	76.08	102.2	194	2746.14		65	CSDS	CSDS_RES		Stage1	45.4	47.5	1.04626	12.6667	0	5.13333	7.8	5.2	21.5	13.1
63	Nonstressed	2.2	0.114918	1.08369	0.599303	1.04689	1.02795	0.325443	1.4516	0.913889	0.953153	0.14	27.3	28	27.89	28.48	28.51	28.06	28.74	1.44	3	6.6	2.2	43.252	93	434.1	95	163.5	0.12	65.96	130.44	197.96	2866.76		67	NS	NS		Stage1	35.4	81.8	2.31073	4.43333	1.36667	1.43333	59.9333	1.36667	59.5	4.96667
65	Stressed	2.65	2.33667	0.374934	1.3558	2.55832	2.36396	3.18383	0.232145	0.774361	1.82253	0.22	26.51	26.57	27.66	27.51	28.05	28.59	27.97	1.46	5.1	13.5	2.65	34.684	55	532.8	53	65.9	2.36	101.52	114.44	209.36	2550.23		69	NS	NS		Stage1	20.1	68.4	3.40299	3.03333	0.3	2.13333	55.1333	6.16667	55.1333	9.66667
67	Nonstressed	4.62	0.392637	0.743117	0.567877	0.735561	0.883272	1.41084	0.0528092	0.295281	0.675552	0.15	27.59	28.11	28.86	29.43	29.27	28.52	28.37	0.78	2.6	12	4.62	45.525	102	397.8	101	200	10.36	67.12	121.24	181.52	3286.05		71	NS	NS		Stage1	20.2	52.5	2.59901	5.8	1.46667	1.5	43.9333	4.23333	50.9	9.63333
69	Stressed	1.87	-0.718238	0.890391	0.0860764	2.53767	1.7674	4.78635	1.32972	3.78572	2.84137	0.11	26.49	25.73	27.18	27.9	27.79	27.88	28.53	2.04	5.5	10.3	1.87	30.119	56	488.1	54	109.9	3.68	91.24	123.72	249.6	2225.9		73	NS	NS		Stage1	35.5	68.8	1.93803	7.4	1.83333	3.8	18.6333	10.4667	26.1	15.5
71	Nonstressed	2.69	-0.162801	1.08369	0.460443	-0.921965	0.840442	-0.430354	-1.01153	-1.30817	-0.566316	0.13	27.14	27.75	28.63	28.73	28.26	28.16	28.74	1.6	3.9	10.5	2.69	43.262	123	403	120	195.3	5.6	38	131.24	194.16	3044.34		75	NS	NS		Stage1	36.8	43	1.16848	3.8	0	1.36667	10.1333	5.06667	12.7	7.96667
73	Stressed	2.11	2.8921	0.46698	1.67954	1.70116	0.910806	5.26938	0.474447	1.7423	2.01962	0.24	26.19	25.37	27.32	27.95	28.26	28.27	28.07	1.88	4.5	9.5	2.11	29.583	45	514	43	84.4	1.52	68.96	124.72	239.08	2274.58		77	NS	NS		Stage1	15.8	28.5	1.8038	13.0667	0.266667	6.53333	16.2333	3.63333	29.4333	17.0667
75	Nonstressed	2.67	-2.10683	1.14812	-0.479356	-0.379784	-0.487282	0.427732	1.02986	1.19967	0.358038	0.06	27.91	28.1	28.24	28.66	28.57	27.58	28.81	0.9	2.1	5.6	2.67	57.966	84	468.4	81	129.6	0	60.32	103.56	149.48	3620.13		79	NS	NS		Stage1	28.4	22.3	0.785211	3.03333	0	0.4	8.73333	7.53333	10.5667	9.13333
77	Stressed	4.61	2.61439	1.21255	1.91347	2.30531	1.80105	2.46782	2.1156	2.49514	2.23698	0.23	26.26	27.12	26.78	26.74	27.39	28.49	28.88	2.62	1.8	8.3	4.61	35.089	80	503.3	81	95.4	1.4	72.84	115	225.4	2568.59		81	NS	NS		Stage1	40.3	52.4	1.30025	13.1	10.5333	4.43333	71.7333	6.76667	100	16.1667
79	Nonstressed	2.18	0.114918	0.00675003	0.0608341	0.580652	-0.930877	0.558433	0.562701	-0.296237	0.0949346	0.14	26.84	27.04	27.52	27.53	28.05	27.41	27.57	0.73	3.4	7.4	2.18	51.379	128	370.5	124	222.8	2.16	38.32	150.52	190.84	3320.77		83	NS	NS		Stage1	32.7	41.5	1.26911	8	6.63333	0.733333	19.0667	10.9667	30	17.9667
81	Stressed	2.33	4.55842	1.69119	3.1248							0.3	26.08	26.55	26.68	28.03	28.11	28.74	29.4	3.32	2.7	6.3	2.33												85	CSDS	CSDS_RES		Stage1	29	48	1.65517	10.5	0	0.9	2.4	0.933333	17.1	12.6667
83	Nonstressed	3.3	-0.440519	-0.563935	-0.502227							0.12	26.71	26.86	27.58	27.28	27.68	26.96	26.95	0.24	4	13.2	3.3												87	CSDS	CSDS_RES		Stage1	31.2	34.5	1.10577	4.73333	2	0.4	10.5333	1.96667	17.3	6.46667
85	Stressed	0.51	1.50351	0.844368	1.17394	2.55832	1.95402	8.56534	6.48302	10.092	5.93054	0.19	26.41	26.66	26.89	27.7	27.79	28.28	28.48	2.07	6.9	3.5	0.51	27.561	36	509.6	36	87.2	1.32	66.72	134.8	267.04	2043.18		89	NS	NS		Stage1	28.8	43.5	1.51042	5.96667	4.86667	3.6	31.6667	11.0333	37.3	16.6333
87	Nonstressed	5.29	0.670355	-0.609958	0.0301989							0.16	26	26.63	26.68	26.96	26.75	26.7	26.9	0.9	1.4	7.4	5.29												91	NS	NS		Stage1	30.4	54.2	1.78289	9.66667	4.5	2.1	23.9333	3.83333	33.5667	11.9667
89	Stressed	1.62	1.78123	-0.45348	0.663875	-2.41426	-1.62227	-1.51575	-1.59713	-2.81385	-1.99265	0.2	25.61	25.43	25.9	26.19	27.03	26.8	27.07	1.46	6.1	9.9	1.62	36.319	51	535.1	47	63.1	30.44	72.2	111.84	211.08	2624.31		93	NS	NS		Stage1	31.5	50.6	1.60635	9.63333	0.733333	3.43333	17.6667	4.36667	27.5667	15.4333
91	Nonstressed	1.5	-1.27368	0.117205	-0.578235	0.472216	-0.221126	-0.0268835	0.94272	0.901464	0.413678	0.09	26.78	26.41	26.58	27.55	27.43	27.77	27.69	0.91	6.8	10.2	1.5	33.713	43	452.1	42	145.8	4.36	90.88	124.28	229.04	2520.05		95	NS	NS		Stage1	55.7	59.8	1.07361	15.1667	7.43333	3.1	50.1	4.96667	80.2333	15.4667
93	Stressed	6.79	1.50351	0.0987959	0.801154	2.54283	2.05497	7.0367	5.18827	3.84927	4.13441	0.19	26.16	26.34	26.65	27.44	27.85	28.16	27.67	1.51	1.4	9.5	6.79	28.083	57	477.8	58	121.5	0.2	84.76	105.52	240.36	2209.66		97	NS	NS		Stage1	30.7	45.9	1.49511	6.46667	3.23333	1.63333	43.1	7.46667	55.3	11.3
95	Nonstressed	4.21	-1.82911	0.954823	-0.437145	-0.550184	0.461092	-0.867921	0.133517	0.344166	-0.0958657	0.07	27.96	28.83	29.17	29.1	29.22	28.64	28.6	0.64	1.9	8	4.21	47.555	86	491.8	89	104.4	15.68	60.88	111.36	187.44	3061.07		99	NS	NS		Stage1	26.3	57.5	2.18631	7.66667	3.36667	2.56667	42.1	2.93333	38.5333	10.0667
97	Stressed	1.12	-0.718238	3.20995	1.24585	2.52734	1.66951	4.64997	1.0686	2.74446	2.53197	0.11	28.38	28.13	28.9	30.19	31.23	30.53	31.05	2.67	4.3	4.8	1.12	40.891	54	517	53	81.3	2.28	86.96	118.08	202	2869.16		101	NS	NS		Stage1	37.9	34.7	0.915567	8.03333	2.36667	6.1	14.8	9.8	24.0667	16.7667
99	Nonstressed	3.21	-1.55139	-0.324615	-0.938005	1.94385	1.77352	0.194741	0.480004	1.10678	1.09978	0.08	26.28	26.2	26.97	26.97	26.95	26.76	27.21	0.93	4.8	15.4	3.21	44.523	75	507.7	75	89.9	0.76	57.8	104.36	164.76	3184.5		103	NS	NS		Stage1	28.4	23	0.809859	5	1.06667	8.1	19.1667	17.1	20.8667	23.4667
101	Stressed	1.22	0.948074	2.38153	1.6648	1.95418	0.614056	0.558433	1.80135	2.84712	1.55503	0.17	26.24	26.3	26.74	27	28.32	28.76	30.15	3.91	4.9	6	1.22	33.058	101	377.3	100	219.2	0	54.2	113.16	245.68	2430.7		105	NS	NS		Stage1	26.7	25.8	0.966292	7	0.866667	5.83333	7.53333	1.53333	15.0333	11.4
103	Nonstressed	3.42	0.670355	0.356525	0.51344							0.16	27.75	27.93	28.66	28.6	28.84	28.17	27.95	0.2	2.6	8.9	3.42												107	NS	NS		Stage1	27.1	45.6	1.68266	18.5667	3.63333	13.6667	50.4333	12.7667	82.8333	27.4667
105	Stressed	0.96	2.33667	-0.278592	1.02904	2.55832	2.41291	1.78589	-0.295823	2.1676	1.72578	0.22	26.23	26.19	26.44	26.55	27.15	27.16	27.26	1.03	2.5	2.4	0.96	33.373	68	413	67	183.5	1.2	62.6	127.68	234.04	2507.54		109	NS	NS		Stage1	46.4	46.3	0.997845	7.6	3.73333	6.9	10.1667	12.3	19.8667	19.0333
107	Nonstressed	3.51	1.78123	-1.39235	0.194441	-0.436584	0.243884	1.80862	0.227492	0.505489	0.469781	0.2	25.98	25.55	25.72	25.91	25.73	25.97	26.05	0.07	3.5	12.3	3.51	61.169	110	476.2	109	121.9	1.4	62.72	121.28	134.16	3902.37		111	NS	NS		Stage1	28.5	49.1	1.72281	6.83333	0	4.9	10.8667	7.26667	19.1333	13.3
109	Stressed	3.09	4.00298	-1.46598	1.2685	2.55832	2.38538	7.52541	2.79876	4.24525	3.90262	0.28	24.63	24.91	24.65	25.75	25.13	25.68	25.97	1.34	3.4	10.5	3.09	39.301	60	437.5	60	160.6	0	54.6	100.28	192.72	2942.91		113	NS	NS		Stage1	23.1	41	1.77489	8.33333	4.36667	6.76667	30.7	6.7	42.4333	16.7
111	Nonstressed	2.43	0.114918	0.209251	0.162085	-0.927129	-0.49952	0.353857	0.826484	0.828135	0.116365	0.14	26.97	27.47	27.98	28.03	27.89	27.23	27.79	0.82	3	7.3	2.43	50.42	74	500.9	75	95.3	1.24	63.76	113.24	175.44	3140.69		115	NS	NS		Stage1	52.6	26.4	0.501901	10.2	3.16667	6.66667	29.3	5.26667	54.1333	13.8333
113	Stressed	1.88	3.72526	0.190842	1.95805	2.03163	0.393788	7.20149	6.22555	7.80902	4.7323	0.27	26.45	26.63	26.14	27.23	27.44	27.58	27.77	1.32	4	7.5	1.88	26.94	59	524.9	59	73.6	0	83.92	123.52	257.56	2112.43		117	NS	NS		Stage1	30.6	40.7	1.33007	5.96667	2.23333	2.66667	16.5	15.0667	23.9333	18.9333
115	Nonstressed	2.35	0.948074	0.798345	0.873209	0.410252	-0.0498063	-0.521277	-0.793698	-0.912197	-0.373345	0.17	28.49	29.01	28.82	29.6	29.52	29.12	28.43	-0.06	2.3	5.4	2.35	44.953	99	426.1	97	171.5	5.72	46.52	122.36	186.8	3145.92		119	NS	NS		Stage1	29.6	50.3	1.69932	16.9667	1.16667	10.6333	32.2667	12.2667	48.6	28.3333
117	Stressed	4.5	0.114918	0.927209	0.521064	2.2072	1.60526	9.08246	4.68022	7.27616	4.97026	0.14	26.13	26.48	27.18	27.36	27.59	28.02	28.57	2.44	3.2	14.4	4.5	39.79	55	512.3	54	85.7	0.2	77.92	103.76	201.4	2720.54		121	NS	NS		Stage1	20.4	68.8	3.37255	12.3667	7.1	1.1	20.7	2.8	41.6	10.9333
119	Nonstressed	2.15	-1.55139	1.42426	-0.0635684	1.16931	0.97811	0.473193	-0.0925103	0.275726	0.560765	0.08	27.32	28.11	28.88	28.98	29.09	29.06	29.11	1.79	2.6	5.6	2.15	42.199	101	431.1	99	167.3	5.56	60.12	123.24	209.12	2919.37		123	NS	NS		Stage1	32.8	52.1	1.58841	9.36667	7.43333	1.46667	56.3	2.5	64.3667	8.73333
																																			125	NS	NS		Stage1	47.2	63.3	1.3411	4.93333	2.13333	1.73333	18.0333	5.46667	22.2667	9.1
																																			127	NS	NS		Stage1	41.8	47.5	1.13636	20.4	2.43333	5.86667	6.26667	6.46667	23.1667	21.4667
																																			129	NS	NS		Stage1	47.7	50.6	1.0608	9.16667	1.43333	8.6	40.5667	8.1	46.4	17.2
[truncated: 12 more columns]

## Sheet: Figure 6
Figure 6
Panel			Panel					Panel				Panel
A			C (grey line)		C (green line)			E				F
Cluster number	AUC		Time	Wasserstein distance	Time	Wasserstein distance		Cluster number	Condition	time on cluster (fraction)		Condition	Entropy
5	0.931624		0.4	0.710079	126	1.13115		0	Nonstressed	0.0396951		Nonstressed	2.24102
5	0.920228		1.41822	0.729597	252	0.817083		0	Nonstressed	0.0533503		Nonstressed	2.24313
5	0.91453		2.43644	0.763904	378	0.844916		0	Stressed	0.0993966		Stressed	2.2197
5	0.908832		3.45466	0.785348	504	0.50809		0	Stressed	0.0581137		Stressed	2.23078
5	0.863248		4.47288	0.801033	583.84	0.673484		0	Stressed	0.201969		Stressed	2.24224
6	0.978632		5.4911	0.816816				0	Nonstressed	0.0501747		Nonstressed	2.22748
6	0.924501		6.50932	0.825292				0	Nonstressed	0.0241346		Nonstressed	2.24371
6	0.945869		7.52754	0.832901				0	Nonstressed	0.0654176		Nonstressed	2.25129
6	0.94302		8.54576	0.819459				0	Nonstressed	0.0215942		Nonstressed	2.24944
6	0.960114		9.56398	0.825212				0	Stressed	0.241029		Stressed	2.20154
7	1		10.5822	0.839585				0	Stressed	0.263893		Stressed	2.28388
7	1		11.6004	0.846873				0	Stressed	0.0876469		Stressed	2.2241
7	0.985755		12.6186	0.852424				0	Stressed	0.147031		Stressed	2.22743
7	0.887464		13.6369	0.845744				0	Nonstressed	0.0771674		Nonstressed	2.25303
7	0.987179		14.6551	0.846572				0	Nonstressed	0.0628771		Nonstressed	2.2563
8	1		15.6733	0.848807				0	Nonstressed	0.0212766		Nonstressed	2.25698
8	0.981481		16.6915	0.848153				0	Nonstressed	0.0717688		Nonstressed	2.22969
8	0.978632		17.7097	0.835942				0	Stressed	0.153382		Stressed	2.27512
8	1		18.728	0.876149				0	Stressed	0.0336615		Stressed	2.19719
8	0.985755		19.7462	0.880769				0	Stressed	0.0200064		Stressed	2.27128
9	0.975783		20.7644	0.89197				0	Nonstressed	0.0257225		Nonstressed	2.25321
9	0.964387		21.7826	0.900447				0	Nonstressed	0.0708161		Nonstressed	2.25681
9	0.893162		22.8008	0.913886				0	Stressed	0.139409		Stressed	2.21447
9	0.911681		23.8191	0.924468				0	Stressed	0.0501747		Stressed	2.24758
9	1		24.8373	0.946039				0	Nonstressed	0.0412829		Nonstressed	2.25275
10	1		25.8555	0.947313				0	Nonstressed	0.0349317		Nonstressed	2.25082
10	0.978632		26.8737	0.961468				0	Stressed	0.105748		Stressed	2.24722
10	1		27.8919	0.962158				0	Stressed	0.130518		Stressed	2.21519
10	1		28.9102	0.947839				0	Nonstressed	0.0349317		Nonstressed	2.24768
10	1		29.9284	0.953967				0	Nonstressed	0.0193712		Nonstressed	2.25188
11	1		30.9466	0.964392				0	Nonstressed	0.0876469		Nonstressed	2.25832
11	1		31.9648	0.985022				0	Nonstressed	0.0247698		Nonstressed	2.26437
11	1		32.983	0.998887				0	Stressed	0.111146		Stressed	2.24633
11	1		34.0013	1.01307				0	Stressed	0.0860591		Stressed	2.234
11	0.980057		35.0195	1.03154				0	Stressed	0.0225468		Stressed	2.14463
12	1		36.0377	1.0406				0	Nonstressed	0.0597015		Nonstressed	2.26066
12	1		37.0559	1.05004				0	Nonstressed	0.0396951		Nonstressed	2.26879
12	1		38.0741	1.05522				0	Stressed	0.0587488		Stressed	2.24981
12	0.92735		39.0924	1.05248				0	Stressed	0.341696		Stressed	2.2091
12	1		40.1106	1.06979				0	Stressed	0.105748		Stressed	2.25257
13	1		41.1288	1.06444				0	Stressed	0.0603366		Stressed	2.20117
13	1		42.147	1.06209				0	Nonstressed	0.083201		Nonstressed	2.25663
13	1		43.1652	1.06685				0	Nonstressed	0.0663703		Nonstressed	2.2228
13	1		44.1835	1.05629				0	Nonstressed	0.0425532		Nonstressed	2.25124
13	1		45.2017	1.05441				0	Stressed	0.0212766		Stressed	2.07756
14	1		46.2199	1.06274				0	Stressed	0.204192		Stressed	2.24762
14	1		47.2381	1.06105				0	Stressed	0.0714513		Stressed	2.18083
14	1		48.2563	1.06161				0	Stressed	0.172436		Stressed	2.24404
14	1		49.2746	1.05869				0	Nonstressed	0.0549381		Nonstressed	2.2448
14	0.964387		50.2928	1.05994				0	Nonstressed	0.0412829		Nonstressed	2.25404
15	1		51.311	1.06464				0	Nonstressed	0.03906		Nonstressed	2.24927
15	1		52.3292	1.06903				0	Stressed	0.0149254		Stressed	2.21659
15	1		53.3474	1.07294				0	Stressed	0.117815		Stressed	2.27175
15	1		54.3657	1.06644				1	Nonstressed	0.0539854
15	1		55.3839	1.06473				1	Nonstressed	0.0974913
16	1		56.4021	1.05832				1	Stressed	0.124802
16	1		57.4203	1.05226				1	Stressed	0.233407
16	1		58.4385	1.05168				1	Stressed	0.167355
16	1		59.4568	1.06038				1	Nonstressed	0.0555732
16	1		60.475	1.06795				1	Nonstressed	0.0422356
17	1		61.4932	1.06984				1	Nonstressed	0.148619
17	1		62.5114	1.07359				1	Nonstressed	0.0628771
17	1		63.5296	1.06822				1	Stressed	0.302953
17	1		64.5479	1.07676				1	Stressed	0.254684
17	1		65.5661	1.08461				1	Stressed	0.10289
18	1		66.5843	1.08188				1	Stressed	0.145761
18	1		67.6025	1.08518				1	Nonstressed	0.0485869
18	1		68.6207	1.08096				1	Nonstressed	0.0301683
18	1		69.639	1.08562				1	Nonstressed	0.0403303
18	1		70.6572	1.08065				1	Nonstressed	0.0479517
19	1		71.6754	1.081				1	Stressed	0.186726
19	1		72.6936	1.08237				1	Stressed	0.123531
19	1		73.7118	1.06744				1	Stressed	0.0885996
19	1		74.7301	1.07493				1	Nonstressed	0.0714513
19	1		75.7483	1.07765				1	Nonstressed	0.0698634
20	1		76.7665	1.0804				1	Stressed	0.0704986
20	1		77.7847	1.07244				1	Stressed	0.161321
20	1		78.8029	1.07557				1	Nonstressed	0.110829
20	1		79.8212	1.0742				1	Nonstressed	0.0685932
20	1		80.8394	1.07896				1	Stressed	0.054303
21	1		81.8576	1.07153				1	Stressed	0.191172
21	1		82.8758	1.08061				1	Nonstressed	0.0616069
21	1		83.894	1.07116				1	Nonstressed	0.0327088
21	1		84.9123	1.0785				1	Nonstressed	0.0644649
21	1		85.9305	1.08475				1	Nonstressed	0.0593839
22	1		86.9487	1.0924				1	Stressed	0.174976
22	1		87.9669	1.09624				1	Stressed	0.138457
22	1		88.9851	1.09471				1	Stressed	0.538266
22	1		90.0034	1.09409				1	Nonstressed	0.0676405
22	1		91.0216	1.09462				1	Nonstressed	0.0717688
23	1		92.0398	1.08728				1	Stressed	0.0692283
23	1		93.058	1.09166				1	Stressed	0.100984
23	1		94.0762	1.09246				1	Stressed	0.190219
23	1		95.0945	1.09819				1	Stressed	0.0546205
23	1		96.1127	1.0868				1	Nonstressed	0.0714513
24	1		97.1309	1.08811				1	Nonstressed	0.093363
24	1		98.1491	1.09584				1	Nonstressed	0.10289
24	1		99.1673	1.10234				1	Stressed	0.0568434
24	1		100.186	1.10861				1	Stressed	0.157828
24	1		101.204	1.10855				1	Stressed	0.371864
25	1		102.222	1.11449				1	Stressed	0.329628
25	1		103.24	1.12455				1	Nonstressed	0.0593839
25	1		104.258	1.12297				1	Nonstressed	0.0743093
25	1		105.277	1.12611				1	Nonstressed	0.0905049
25	1		106.295	1.12525				1	Stressed	0.0663703
			107.313	1.13428				1	Stressed	0.208955
			108.331	1.14149				2	Nonstressed	0.122579
			109.35	1.14079				2	Nonstressed	0.133376
			110.368	1.13496				2	Stressed	0.0374722
			111.386	1.13817				2	Stressed	0.0504922
			112.404	1.13308				2	Stressed	0.0479517
			113.422	1.13825				2	Nonstressed	0.11845
			114.441	1.13478				2	Nonstressed	0.156875
			115.459	1.13645				2	Nonstressed	0.093363
			116.477	1.13986				2	Nonstressed	0.168625
			117.495	1.14725				2	Stressed	0.0228644
			118.514	1.13812				2	Stressed	0.00285805
			119.532	1.1375				2	Stressed	0.0851064
			120.55	1.14119				2	Stressed	0.0838361
			121.568	1.14209				2	Nonstressed	0.139409
			122.586	1.13878				2	Nonstressed	0.158145
			123.605	1.13142				2	Nonstressed	0.184503
			124.623	1.12705				2	Nonstressed	0.14068
			125.641	1.12183				2	Stressed	0.0549381
			126.659	1.12063				2	Stressed	0.0593839
			127.677	1.12066				2	Stressed	0.158145
			128.696	1.121				2	Nonstressed	0.159098
			129.714	1.12221				2	Nonstressed	0.157193
			130.732	1.11994				2	Stressed	0.083201
			131.75	1.12364				2	Stressed	0.0666878
			132.769	1.12041				2	Nonstressed	0.10543
			133.787	1.12363				2	Nonstressed	0.16672
			134.805	1.12172				2	Stressed	0.101937
			135.823	1.12858				2	Stressed	0.0774849
			136.841	1.11917				2	Nonstressed	0.120673
			137.86	1.11781				2	Nonstressed	0.163544
			138.878	1.11647				2	Nonstressed	0.107653
			139.896	1.11442				2	Nonstressed	0.152112
			140.914	1.11386				2	Stressed	0.067323
			141.933	1.11037				2	Stressed	0.0800254
			142.951	1.10344				2	Stressed	0.00158781
			143.969	1.10083				2	Nonstressed	0.145125
			144.987	1.10036				2	Nonstressed	0.175611
			146.005	1.09701				2	Stressed	0.188631
			147.024	1.08865				2	Stressed	0.0422356
			148.042	1.08593				2	Stressed	0.0784376
			149.06	1.07834				2	Stressed	0.121308
			150.078	1.07996				2	Nonstressed	0.134963
			151.097	1.07409				2	Nonstressed	0.12893
			152.115	1.07766				2	Nonstressed	0.122896
			153.133	1.07565				2	Stressed	0.11464
			154.151	1.07075				2	Stressed	0.0498571
			155.169	1.06899				2	Stressed	0.00857415
			156.188	1.06301				2	Stressed	0.0222293
			157.206	1.0562				2	Nonstressed	0.146713
			158.224	1.05319				2	Nonstressed	0.127977
			159.242	1.04603				2	Nonstressed	0.118133
			160.261	1.04353				2	Stressed	0.160051
			161.279	1.03394				2	Stressed	0.0539854
			162.297	1.03079				3	Nonstressed	0.0298507
			163.315	1.02745				3	Nonstressed	0.0606542
			164.333	1.02305				3	Stressed	0.0682756
			165.352	1.01514				3	Stressed	0.0155605
			166.37	1.00773				3	Stressed	0.121943
			167.388	1.00681				3	Nonstressed	0.137822
			168.406	1.00957				3	Nonstressed	0.166402
			169.425	1.01193				3	Nonstressed	0.0993966
			170.443	1.00932				3	Nonstressed	0.224833
			171.461	1.01357				3	Stressed	0.0450937
			172.479	1.01783				3	Stressed	0.010162
			173.497	1.0096				3	Stressed	0.158145
			174.516	1.00953				3	Stressed	0.134328
			175.534	1.01188				3	Nonstressed	0.0762147
			176.552	1.00762				3	Nonstressed	0.201969
			177.57	1.00938				3	Nonstressed	0.146713
			178.588	1.01269				3	Nonstressed	0.121308
			179.607	1.00899				3	Stressed	0.062242
			180.625	1.00746				3	Stressed	0.0606542
			181.643	1.01125				3	Stressed	0.256589
			182.661	1.00565				3	Nonstressed	0.162591
			183.68	1.00553				3	Nonstressed	0.186091
			184.698	1.00816				3	Stressed	0.107971
			185.716	1.01064				3	Stressed	0.0768498
			186.734	1.012				3	Nonstressed	0.159416
			187.752	1.01457				3	Nonstressed	0.174659
			188.771	1.01679				3	Stressed	0.161956
			189.789	1.01527				3	Stressed	0.177199
			190.807	1.01353				3	Nonstressed	0.122896
			191.825	1.02019				3	Nonstressed	0.193395
			192.844	1.02005				3	Nonstressed	0.136234
			193.862	1.02178				3	Nonstressed	0.114957
			194.88	1.02444				3	Stressed	0.0790727
			195.898	1.02511				3	Stressed	0.116227
			196.916	1.02051				3	Stressed	0.00539854
			197.935	1.02331				3	Nonstressed	0.122579
			198.953	1.0239				3	Nonstressed	0.197205
			199.971	1.01295				3	Stressed	0.0924103
			200.989	1.01675				3	Stressed	0.0889171
			202.008	1.01546				3	Stressed	0.0800254
			203.026	1.01754				3	Stressed	0.0787552
			204.044	1.0186				3	Nonstressed	0.132105
			205.062	1.01393				3	Nonstressed	0.0616069
			206.08	1.02015				3	Nonstressed	0.0714513
			207.099	1.01869				3	Stressed	0.159416
			208.117	1.01475				3	Stressed	0.0863766
			209.135	1.00909				3	Stressed	0.0400127
			210.153	1.00701				3	Stressed	0.0514449
			211.172	1.00569				3	Nonstressed	0.09114
			212.19	1.00344				3	Nonstressed	0.109559
			213.208	1.00338				3	Nonstressed	0.0676405
			214.226	1.00173				3	Stressed	0.102572
			215.244	1.00237				3	Stressed	0.0574786
			216.263	1.00213				4	Nonstressed	0.146713
			217.281	0.999204				4	Nonstressed	0.149254
			218.299	1.0042				4	Stressed	0.120991
			219.317	0.999441				4	Stressed	0.0765322
			220.335	0.998208				4	Stressed	0.049222
			221.354	1.00765				4	Nonstressed	0.142903
			222.372	0.999304				4	Nonstressed	0.154017
			223.39	1.00409				4	Nonstressed	0.10289
			224.408	1.00385				4	Nonstressed	0.12893
			225.427	1.00189				4	Stressed	0.0203239
			226.445	1.00625				4	Stressed	0.00127024
			227.463	1.00337				4	Stressed	0.120038
			228.481	1.00196				4	Stressed	0.119085
			229.499	1.0085				4	Nonstressed	0.128295
			230.518	1.01155				4	Nonstressed	0.119403
			231.536	1.00885				4	Nonstressed	0.161003
			232.554	1.01128				4	Nonstressed	0.133058
			233.572	1.00884				4	Stressed	0.0593839
			234.591	1.00776				4	Stressed	0.119403
			235.609	1.0121				4	Stressed	0.0905049
			236.627	1.01393				4	Nonstressed	0.136551
			237.645	1.01236				4	Nonstressed	0.126389
			238.663	1.02065				4	Stressed	0.0898698
			239.682	1.02419				4	Stressed	0.0587488
			240.7	1.023				4	Nonstressed	0.0841537
			241.718	1.02651				4	Nonstressed	0.120673
			242.736	1.02542				4	Stressed	0.107018
			243.755	1.02659				4	Stressed	0.0727215
			244.773	1.02226				4	Nonstressed	0.135281
			245.791	1.01686				4	Nonstressed	0.141632
			246.809	1.02389				4	Nonstressed	0.112099
			247.827	1.01626				4	Nonstressed	0.145761
			248.846	1.01162				4	Stressed	0.0993966
			249.864	1.01651				4	Stressed	0.070181
			250.882	1.0217				4	Stressed	0.0098444
			251.9	1.02149				4	Nonstressed	0.120356
			252.919	1.01716				4	Nonstressed	0.123214
			253.937	1.0164				4	Stressed	0.143538
			254.955	1.02351				4	Stressed	0.0171483
			255.973	1.01129				4	Stressed	0.101302
			256.991	1.00736				4	Stressed	0.105113
			258.01	1.00496				4	Nonstressed	0.140362
			259.028	1.0079				4	Nonstressed	0.107971
			260.046	0.995926				4	Nonstressed	0.122261
			261.064	0.994036				4	Stressed	0.110829
			262.083	0.998157				4	Stressed	0.0876469
			263.101	0.999384				4	Stressed	0.00539854
			264.119	0.999071				4	Stressed	0.0193712
			265.137	0.999466				4	Nonstressed	0.15497
			266.155	0.994745				4	Nonstressed	0.148619
			267.174	1.00063				4	Nonstressed	0.144173
			268.192	0.994247				4	Stressed	0.133693
			269.21	0.998382				4	Stressed	0.0689108
			270.228	1.00883				5	Nonstressed	0.00158781
			271.246	1.00972				5	Nonstressed	0.0149254
			272.265	0.997658				5	Stressed	0.113687
			273.283	1.00212				5	Stressed	0.0435059
			274.301	0.995438				5	Stressed	0.0952683
			275.319	1.00032				5	Nonstressed	0.0200064
			276.338	0.997853				5	Nonstressed	0.0279454
			277.356	1.00103				5	Nonstressed	0.0358844
			278.374	1.00617				5	Nonstressed	0.0288981
			279.392	0.998403				5	Stressed	0.0279454
			280.41	1.00717				5	Stressed	0.397904
			281.429	1.00679				5	Stressed	0.03906
			282.447	1.01178				5	Stressed	0.0393776
			283.465	1.00236				5	Nonstressed	0.0355668
			284.483	1.00253				5	Nonstressed	0.00952683
			285.502	0.993457				5	Nonstressed	0.0482693
			286.52	1.00216				5	Nonstressed	0.033979
			287.538	0.999107				5	Stressed	0.198793
			288.556	1.0034				5	Stressed	0.0168307
			289.574	1.01066				5	Stressed	0.02604
			290.593	1.01897				5	Nonstressed	0.0222293
			291.611	1.01813				5	Nonstressed	0.0349317
			292.629	1.02593				5	Stressed	0.0403303
			293.647	1.03154				5	Stressed	0.133058
			294.666	1.02677				5	Nonstressed	0.0685932
			295.684	1.03286				5	Nonstressed	0.0263576
			296.702	1.0308				5	Stressed	0.0285805
			297.72	1.0291				5	Stressed	0.0647825
			298.738	1.03144				5	Nonstressed	0.0206415
			299.757	1.03033				5	Nonstressed	0.00254049
			300.775	1.04683				5	Nonstressed	0.03906
			301.793	1.04939				5	Nonstressed	0.0695459
			302.811	1.04716				5	Stressed	0.0631947
			303.83	1.05026				5	Stressed	0.0273103
			304.848	1.04924				5	Stressed	0.10416
			305.866	1.048				5	Nonstressed	0.0558908
			306.884	1.05218				5	Nonstressed	0.0244522
			307.902	1.05077				5	Stressed	0.0577961
			308.921	1.04894				5	Stressed	0.212131
			309.939	1.05081				5	Stressed	0.105113
			310.957	1.04798				5	Stressed	0.00508098
			311.975	1.03942				5	Nonstressed	0.0161956
			312.994	1.04205				5	Nonstressed	0.0139727
			314.012	1.04099				5	Nonstressed	0.0263576
			315.03	1.03082				5	Stressed	0.000952683
			316.048	1.04074				5	Stressed	0.0647825
			317.066	1.05058				5	Stressed	0.174341
			318.085	1.04315				5	Stressed	0.138774
			319.103	1.04591				5	Nonstressed	0.0149254
			320.121	1.04751				5	Nonstressed	0.0314386
			321.139	1.04109				5	Nonstressed	0.031121
			322.157	1.04951				5	Stressed	0.0279454
			323.176	1.04557				5	Stressed	0.222293
			324.194	1.04651				6	Nonstressed	0.175611
			325.212	1.04609				6	Nonstressed	0.126707
			326.23	1.03269				6	Stressed	0.126072
			327.249	1.03758				6	Stressed	0.18228
			328.267	1.03542				6	Stressed	0.0800254
			329.285	1.03467				6	Nonstressed	0.136234
			330.303	1.03655				6	Nonstressed	0.125437
			331.321	1.02801				6	Nonstressed	0.156875
			332.34	1.02851				6	Nonstressed	0.0828835
			333.358	1.02546				6	Stressed	0.0987615
			334.376	1.02179				6	Stressed	0.000317561
			335.394	1.01897				6	Stressed	0.0682756
			336.413	1.02157				6	Stressed	0.0714513
			337.431	1.0121				6	Nonstressed	0.155287
			338.449	1.02086				6	Nonstressed	0.118133
			339.467	1.01487				6	Nonstressed	0.109876
			340.485	1.01577				6	Nonstressed	0.14068
			341.504	1.0114				6	Stressed	0.0822483
			342.522	1.01182				6	Stressed	0.17974
			343.54	1.00942				6	Stressed	0.102255
			344.558	1.01304				6	Nonstressed	0.07812
			345.577	1.01162				6	Nonstressed	0.107653
			346.595	1.0102				6	Stressed	0.159098
			347.613	1.00485				6	Stressed	0.10162
			348.631	1.00404				6	Nonstressed	0.13147
			349.649	0.999552				6	Nonstressed	0.10162
			350.668	1.00103				6	Stressed	0.107018
			351.686	0.993162				6	Stressed	0.0689108
			352.704	0.986168				6	Nonstressed	0.110511
			353.722	0.988423				6	Nonstressed	0.126707
			354.741	0.984343				6	Nonstressed	0.138457
			355.759	0.987497				6	Nonstressed	0.123531
			356.777	0.988077				6	Stressed	0.12893
			357.795	0.980967				6	Stressed	0.136551
			358.813	0.978835				6	Stressed	0.0679581
			359.832	0.987248				6	Nonstressed	0.0978088
			360.85	0.988716				6	Nonstressed	0.0768498
			361.868	0.995753				6	Stressed	0.0968561
			362.886	1.00278				6	Stressed	0.0358844
			363.905	0.985426				6	Stressed	0.0793903
			364.923	0.989285				6	Stressed	0.135916
			365.941	0.984629				6	Nonstressed	0.104478
			366.959	0.985663				6	Nonstressed	0.129883
			367.977	0.980827				6	Nonstressed	0.127977
			368.996	0.980361				6	Stressed	0.0790727
			370.014	0.975509				6	Stressed	0.098444
			371.032	0.975865				6	Stressed	0.083201
			372.05	0.974788				6	Stressed	0.0266751
			373.068	0.972256				6	Nonstressed	0.126707
			374.087	0.978035				6	Nonstressed	0.11591
			375.105	0.972772				6	Nonstressed	0.165132
			376.123	0.980266				6	Stressed	0.196253
			377.141	0.981459				6	Stressed	0.0676405
			378.16	0.975527				7	Nonstressed	0.106701
			379.178	0.976997				7	Nonstressed	0.114322
			380.196	0.976849				7	Stressed	0.0495395
			381.214	0.97418				7	Stressed	0.0885996
			382.232	0.979632				7	Stressed	0.0628771
			383.251	0.973065				7	Nonstressed	0.0993966
			384.269	0.979196				7	Nonstressed	0.105748
			385.287	0.972764				7	Nonstressed	0.100667
			386.305	0.967975				7	Nonstressed	0.0733566
			387.324	0.968272				7	Stressed	0.0282629
			388.342	0.972067				7	Stressed	0.00381073
			389.36	0.966125				7	Stressed	0.0981264
			390.378	0.962986				7	Stressed	0.057161
			391.396	0.960073				7	Nonstressed	0.104478
			392.415	0.955712				7	Nonstressed	0.0939981
			393.433	0.961982				7	Nonstressed	0.0917752
			394.451	0.959347				7	Nonstressed	0.093363
			395.469	0.964746				7	Stressed	0.0279454
			396.488	0.958539				7	Stressed	0.093363
			397.506	0.956203				7	Stressed	0.106065
			398.524	0.962551				7	Nonstressed	0.160368
			399.542	0.961042				7	Nonstressed	0.0816132
			400.56	0.959867				7	Stressed	0.0778025
			401.579	0.96214				7	Stressed	0.117815
			402.597	0.968365				7	Nonstressed	0.124484
			403.615	0.963386				7	Nonstressed	0.118133
			404.633	0.96505				7	Stressed	0.119085
			405.652	0.972011				7	Stressed	0.0562083
			406.67	0.962905				7	Nonstressed	0.113687
			407.688	0.968602				7	Nonstressed	0.0990791
			408.706	0.971287				7	Nonstressed	0.0765322
			409.724	0.97319				7	Nonstressed	0.120356
			410.743	0.974677				7	Stressed	0.0692283
			411.761	0.973081				7	Stressed	0.158463
			412.779	0.971684				7	Stressed	0.0206415
			413.797	0.973303				7	Nonstressed	0.136234
			414.815	0.970053				7	Nonstressed	0.0987615
			415.834	0.967553				7	Stressed	0.0943157
			416.852	0.966201				7	Stressed	0.0787552
			417.87	0.973723				7	Stressed	0.0724039
			418.888	0.970587				7	Stressed	0.16672
			419.907	0.971121				7	Nonstressed	0.0990791
			420.925	0.971971				7	Nonstressed	0.136234
			421.943	0.966389				7	Nonstressed	0.155287
			422.961	0.967522				7	Stressed	0.192124
			423.979	0.96569				7	Stressed	0.0374722
			424.998	0.959363				7	Stressed	0.0234995
			426.016	0.961462				7	Stressed	0.0454112
			427.034	0.968187				7	Nonstressed	0.115592
			428.052	0.973641				7	Nonstressed	0.0981264
			429.071	0.979317				7	Nonstressed	0.136234
			430.089	0.974297				7	Stressed	0.115592
			431.107	0.98				7	Stressed	0.0724039
			432.125	0.979556				8	Nonstressed	0.155605
			433.143	0.981144				8	Nonstressed	0.137504
			434.162	0.980856				8	Stressed	0.12766
			435.18	0.992708				8	Stressed	0.0885996
			436.198	0.997451				8	Stressed	0.0552556
			437.216	1.0025				8	Nonstressed	0.168943
			438.235	1.00758				8	Nonstressed	0.136869
			439.253	1.00403				8	Nonstressed	0.103842
			440.271	1.0084				8	Nonstressed	0.119721
			441.289	1.00732				8	Stressed	0.0187361
			442.307	1.00658				8	Stressed	0.000635122
			443.326	1.00527				8	Stressed	0.120356
			444.344	1.00205				8	Stressed	0.132741
			445.362	0.991667				8	Nonstressed	0.134011
			446.38	0.998945				8	Nonstressed	0.145443
			447.399	1.00424				8	Nonstressed	0.121943
			448.417	1.00233				8	Nonstressed	0.160686
			449.435	1.00373				8	Stressed	0.0533503
			450.453	1.00417				8	Stressed	0.102255
			451.471	0.996653				8	Stressed	0.0898698
			452.49	1.00024				8	Nonstressed	0.107018
			453.508	0.991939				8	Nonstressed	0.0930454
			454.526	0.990121				8	Stressed	0.135599
			455.544	0.994769				8	Stressed	0.0666878
			456.563	1.00025				8	Nonstressed	0.0628771
			457.581	1.00503				8	Nonstressed	0.113687
			458.599	1.0055				8	Stressed	0.107653
			459.617	1.00223				8	Stressed	0.0743093
			460.635	0.999894				8	Nonstressed	0.139727
			461.654	0.993948				8	Nonstressed	0.130518
			462.672	0.991827				8	Nonstressed	0.117498
			463.69	0.988344				8	Nonstressed	0.119085
			464.708	1.00516				8	Stressed	0.102255
			465.726	0.995894				8	Stressed	0.0711337
			466.745	0.993589				8	Stressed	0.0152429
			467.763	0.998506				8	Nonstressed	0.119721
			468.781	1.00044				8	Nonstressed	0.0971737
			469.799	0.99722				8	Stressed	0.0822483
			470.818	0.997176				8	Stressed	0.0139727
			471.836	0.996891				8	Stressed	0.0708161
			472.854	0.998668				8	Stressed	0.0647825
			473.872	1.004				8	Nonstressed	0.122261
			474.89	1.00213				8	Nonstressed	0.109559
			475.909	1.00276				8	Nonstressed	0.118768
			476.927	1.01069				8	Stressed	0.10289
			477.945	1.00939				8	Stressed	0.0952683
			478.963	1.00425				8	Stressed	0.00539854
			479.982	1.00363				8	Stressed	0.0133376
			481	1.00512				8	Nonstressed	0.170848
			482.018	1.00666				8	Nonstressed	0.134011
			483.036	1.00021				8	Nonstressed	0.14195
			484.054	1.00672				8	Stressed	0.0889171
			485.073	1.00378				8	Stressed	0.054303
			486.091	1.00913				9	Nonstressed	0.167672
			487.109	1.01567				9	Nonstressed	0.112417
			488.127	1.02009				9	Stressed	0.132105
			489.146	1.02849				9	Stressed	0.162909
			490.164	1.03341				9	Stressed	0.118133
			491.182	1.06229				9	Nonstressed	0.0704986
			492.2	1.09792				9	Nonstressed	0.0603366
			493.218	1.1055				9	Nonstressed	0.0930454
			494.237	1.10884				9	Nonstressed	0.088282
			495.255	1.10142				9	Stressed	0.19403
			496.273	1.10739				9	Stressed	0.0644649
			497.291	1.10601				9	Stressed	0.120356
			498.31	1.1				9	Stressed	0.0692283
			499.328	1.10262				9	Nonstressed	0.100984
			500.346	1.09954				9	Nonstressed	0.0603366
			501.364	1.10496				9	Nonstressed	0.0743093
			502.382	1.09971				9	Nonstressed	0.0565259
			503.401	1.10848				9	Stressed	0.120991
			504.419	1.10236				9	Stressed	0.211178
			505.437	1.10585				9	Stressed	0.0619244
			506.455	1.09559				9	Nonstressed	0.0768498
			507.474	1.09527				9	Nonstressed	0.0724039
			508.492	1.08723				9	Stressed	0.096221
			509.51	1.0813				9	Stressed	0.167037
			510.528	1.08956				9	Nonstressed	0.111464
			511.546	1.08602				9	Nonstressed	0.0746269
			512.565	1.09668				9	Stressed	0.106701
			513.583	1.09487				9	Stressed	0.0866942
			514.601	1.09837				9	Nonstressed	0.140044
			515.619	1.09395				9	Nonstressed	0.0905049
			516.637	1.0984				9	Nonstressed	0.120356
			517.656	1.10163				9	Nonstressed	0.0704986
			518.674	1.09885				9	Stressed	0.104478
			519.692	1.09248				9	Stressed	0.115592
			520.71	1.08926				9	Stressed	0.214354
			521.729	1.08267				9	Nonstressed	0.0749444
			522.747	1.08723				9	Nonstressed	0.0952683
			523.765	1.08799				9	Stressed	0.116227
			524.783	1.09438				9	Stressed	0.0682756
			525.801	1.0983				9	Stressed	0.116545
			526.82	1.09364				9	Stressed	0.207367
			527.838	1.09747				9	Nonstressed	0.0959035
			528.856	1.09254				9	Nonstressed	0.152112
			529.874	1.08782				9	Nonstressed	0.109559
			530.893	1.0788				9	Stressed	0.161956
			531.911	1.07616				9	Stressed	0.118133
			532.929	1.07058				9	Stressed	0.216259
			533.947	1.08262				9	Stressed	0.180692
			534.965	1.07952				9	Nonstressed	0.0647825
			535.984	1.07071				9	Nonstressed	0.118768
			537.002	1.07243				9	Nonstressed	0.0660527
			538.02	1.07176				9	Stressed	0.0936805
			539.038	1.07196				9	Stressed	0.0762147
			540.057	1.07248
			541.075	1.06285
			542.093	1.07028
			543.111	1.06933
			544.129	1.07202
			545.148	1.07427
			546.166	1.06837
			547.184	1.06339
			548.202	1.06263
			549.221	1.05682
			550.239	1.04783
			551.257	1.04236
			552.275	1.04376
			553.293	1.04228
			554.312	1.04229
			555.33	1.04182
			556.348	1.0302
			557.366	1.03195
			558.385	1.03454
			559.403	1.03768
			560.421	1.03231
			561.439	1.03626
			562.457	1.03029
			563.476	1.03716
			564.494	1.04017
			565.512	1.03364
			566.53	1.03369
			567.548	1.03043
			568.567	1.03305
			569.585	1.02016
			570.603	1.02602
			571.621	1.02833
			572.64	1.0193
			573.658	1.01753
			574.676	1.01569
			575.694	1.01493
			576.712	1.01226
			577.731	1.01143
			578.749	1.01296
			579.767	1.00894
			580.785	1.0092
			581.804	1.00038
			582.822	1.00679
			583.84	1.00269

## Sheet: Figure 7
Figure 7
Panel
B
Cluster number	Balanced accuracy
0	0.806583
0	0.805431
0	0.805248
0	0.835433
0	0.798012
1	0.809539
1	0.796339
1	0.82669
1	0.808901
1	0.785838
2	0.624745
2	0.623436
2	0.659405
2	0.640758
2	0.681267
3	0.851778
3	0.824376
3	0.827612
3	0.882124
3	0.847579
4	0.714856
4	0.695108
4	0.683562
4	0.717424
4	0.718369
5	0.874766
5	0.849471
5	0.82811
5	0.821773
5	0.8784
6	0.766276
6	0.807753
6	0.77935
6	0.776216
6	0.757761
7	0.767338
7	0.791231
7	0.797089
7	0.784798
7	0.813996
8	0.741819
8	0.690388
8	0.770135
8	0.739846
8	0.689871
9	0.840361
9	0.835929
9	0.829941
9	0.865787
9	0.835673

## Sheet: Figure S1
Panel
A
Behavioral trait	Balanced accuracy
nose to nose	0.968061
nose to nose	0.946348
nose to nose	0.974726
nose to nose	0.946434
nose to nose	0.947511
nose to nose	0.955167
nose to nose	0.915922
nose to nose	0.93573
nose to nose	0.925928
nose to nose	0.945944
nose to tail	0.964125
nose to tail	0.945651
nose to tail	0.966964
nose to tail	0.955183
nose to tail	0.93653
nose to tail	0.946626
nose to tail	0.936619
nose to tail	0.956174
nose to tail	0.954315
nose to tail	0.906284
nose to body	0.954253
nose to body	0.975884
nose to body	0.950468
nose to body	0.946303
nose to body	0.92366
nose to body	0.935441
nose to body	0.924835
nose to body	0.955187
nose to body	0.915021
nose to body	0.924546
wall climbing	0.955208
wall climbing	0.901405
wall climbing	0.955396
wall climbing	0.946646
wall climbing	0.977076
wall climbing	0.924855
wall climbing	0.935098
wall climbing	0.925716
wall climbing	0.919859
wall climbing	0.876658
sniffing	0.905194
sniffing	0.894426
sniffing	0.955355
sniffing	0.954098
sniffing	0.905191
sniffing	0.902066
sniffing	0.935445
sniffing	0.923559
sniffing	0.960172
sniffing	0.955375
look around	0.916098
look around	0.905203
look around	0.895499
look around	0.925908
look around	0.847182
look around	0.886447
look around	0.875776
look around	0.886659
look around	0.880773
look around	0.943407
side by side	0.846407
side by side	0.944586
side by side	0.92592
side by side	0.946258
side by side	0.984642
side by side	0.876837
side by side	0.887744
side by side	0.906386
side by side	0.936856
side by side	0.916102
side reverse side	0.955396
side reverse side	0.924855
side reverse side	0.919859
side reverse side	0.955208
side reverse side	0.857025
side reverse side	0.935098
side reverse side	0.977076
side reverse side	0.925716
side reverse side	0.946646
side reverse side	0.901405

## Sheet: Figure S2
Panel			Panel
A			B
Task	Balanced accuracy		Manual labels	SimBA
Train	0.79049		48.7	37.5
Train	0.784144		33.5	10.7
Train	0.78713		4.6	3.8
Train	0.78603		55	24.533
Train	0.779649		23.4	12.633
Train	0.780279		29.3	17.133
Train	0.778796		21.2	15.467
Train	0.786783		39	17.433
Train	0.787904		35.9	15.5
Train	0.802792		4.6	4.267
Validation	0.781476		4.6	13.067
Validation	0.775373		0	1.3
Validation	0.657147		0	8.3
Validation	0.781736		4.2	6.633
Validation	0.816832		0	5.933
Validation	0.71513		0	3.733
Validation	0.733009		2.9	9.767
Validation	0.75707		2.3	1.933
Validation	0.764614		2.6	8.933
Validation	0.727286		23.3	32.233
External	0.784596		46.8	44.567
External	0.796605		29.6	30.367
External	0.736472		2	0.967
External	0.701406		2.6	0

## Sheet: Figure S3
Figure S3
Panel										Panel
A,B,E-J	A,B,E-J	A,B,E-J	A,B,E-J	A,B,E-J	A,B,E-J	A,B,E-J	A,B,E-J	A,B,E-J		C,D	C,D	C,D	C,D	C,D	C,D	C,D	C,D	C,D
	climbing	sniffing	huddle	lookaround	speed	id	condition	animal_id			Sample_name	climbing	sniffing	huddle	lookaround	speed	condition	animal_id
0	0	13.96	11.48	25.36	1036.42	20191203_Day1_OF_JB08_Test_10	Nonstressed	15		0	20191203_Day1_OF_JB08_Test_10	8.4	61.56	103.36	150.96	3614.93	Nonstressed	15
1	0.64	12.8	21.92	31.84	955.69	20191203_Day1_OF_JB08_Test_10	Nonstressed	15		1	20191203_Day1_OF_JB08_Test_11	8.92	67.08	102.12	189.8	3080.69	Stressed	9
2	0.52	13	27.72	41.84	905.285	20191203_Day1_OF_JB08_Test_10	Nonstressed	15		2	20191203_Day1_OF_JB08_Test_12	6.92	86	109.68	225.44	2585.14	Stressed	13
3	7.24	21.8	42.24	51.92	717.53	20191203_Day1_OF_JB08_Test_10	Nonstressed	15		3	20191203_Day1_OF_JB08_Test_18	0.92	132	102.48	216.92	2400.71	Stressed	21
0	0.08	8.04	14.64	32.92	1078.39	20191203_Day1_OF_JB08_Test_11	Stressed	9		4	20191203_Day1_OF_JB08_Test_19	3.6	52	110.72	163.44	3876.17	Nonstressed	19
1	4.2	11.12	25.32	53.72	703.439	20191203_Day1_OF_JB08_Test_11	Stressed	9		5	20191203_Day1_OF_JB08_Test_1	1.64	110.56	93.56	225	2297.94	Stressed	1
2	0.8	15.72	23.64	45.52	727.508	20191203_Day1_OF_JB08_Test_11	Stressed	9		6	20191203_Day1_OF_JB08_Test_20	3.44	71.36	115.56	217.92	2866.34	Nonstressed	23
3	3.84	32.2	38.52	57.64	571.354	20191203_Day1_OF_JB08_Test_11	Stressed	9		7	20191203_Day1_OF_JB08_Test_25	0.64	64.76	108.12	169.72	3540.36	Nonstressed	27
0	0	14.76	11.72	38.76	836.666	20191203_Day1_OF_JB08_Test_12	Stressed	13		8	20191203_Day1_OF_JB08_Test_26	1.08	71.8	115.8	183.64	3085.28	Nonstressed	31
1	0.48	20.92	24.76	59.28	625.75	20191203_Day1_OF_JB08_Test_12	Stressed	13		9	20191203_Day1_OF_JB08_Test_27	0	86.24	99.8	196.28	2610.83	Stressed	25
2	5.88	31.16	28.56	56.32	590.82	20191203_Day1_OF_JB08_Test_12	Stressed	13		10	20191203_Day1_OF_JB08_Test_28	0.76	79.92	101.76	212.96	2518.61	Stressed	29
3	0.56	19.16	44.64	71.08	531.907	20191203_Day1_OF_JB08_Test_12	Stressed	13		11	20191203_Day1_OF_JB08_Test_2	8.72	89.52	125.68	220.24	2586.75	Stressed	5
0	0.16	21.72	20.96	41.6	787.376	20191203_Day1_OF_JB08_Test_18	Stressed	21		12	20191203_Day1_OF_JB08_Test_33	2.24	77.44	123.64	280.24	1941.81	Stressed	33
1	0.2	29.68	26.8	52.8	569.646	20191203_Day1_OF_JB08_Test_18	Stressed	21		13	20191203_Day1_OF_JB08_Test_34	4.48	88.08	126.76	249.84	2230.66	Stressed	37
2	0.48	40.84	21.64	54	561.197	20191203_Day1_OF_JB08_Test_18	Stressed	21		14	20191203_Day1_OF_JB08_Test_35	3.72	50.32	133.32	215.4	2910.33	Nonstressed	35
3	0.08	39.76	33.08	68.52	482.492	20191203_Day1_OF_JB08_Test_18	Stressed	21		15	20191203_Day1_OF_JB08_Test_36	3.2	70.16	117.68	217.36	2715.41	Nonstressed	39
0	0.92	10.72	11.4	18.2	1355.06	20191203_Day1_OF_JB08_Test_19	Nonstressed	19		16	20191203_Day1_OF_JB08_Test_3	6.64	68.16	109.6	188.48	2915.14	Nonstressed	3
1	0.04	10.12	31.2	39.96	903.87	20191203_Day1_OF_JB08_Test_19	Nonstressed	19		17	20191203_Day1_OF_JB08_Test_41	13.64	84.4	132.84	208.6	2626.1	Nonstressed	43
2	2.12	18.04	32.96	47.64	837.882	20191203_Day1_OF_JB08_Test_19	Nonstressed	19		18	20191203_Day1_OF_JB08_Test_42	30.32	90.4	108.44	177.16	2882.97	Nonstressed	47
3	0.52	13.12	35.16	57.64	779.362	20191203_Day1_OF_JB08_Test_19	Nonstressed	19		19	20191203_Day1_OF_JB08_Test_43	18.16	63.72	109.4	207.28	2673.3	Stressed	41
0	0	20.72	14.44	42.32	726.917	20191203_Day1_OF_JB08_Test_1	Stressed	1		20	20191203_Day1_OF_JB08_Test_49	4.6	105.4	127.88	227.36	2514.83	Stressed	49
1	0.04	14	22.2	48.92	602.23	20191203_Day1_OF_JB08_Test_1	Stressed	1		21	20191203_Day1_OF_JB08_Test_4	1.64	86.6	113.88	166.04	3441.67	Nonstressed	7
2	0.64	25.44	26.36	61.52	527.254	20191203_Day1_OF_JB08_Test_1	Stressed	1		22	20191203_Day1_OF_JB08_Test_50	12.04	81.44	106.56	198.36	2853.62	Stressed	53
3	0.96	50.4	30.56	72.24	441.539	20191203_Day1_OF_JB08_Test_1	Stressed	1		23	20191203_Day1_OF_JB08_Test_51	1.76	77.68	123.56	192.72	2810.93	Nonstressed	51
0	0	18.32	14.16	37.2	952.42	20191203_Day1_OF_JB08_Test_20	Nonstressed	23		24	20191203_Day1_OF_JB08_Test_52	0.4	72.16	116.92	174.88	3364.73	Nonstressed	55
1	0	16.8	25.6	52.64	705.894	20191203_Day1_OF_JB08_Test_20	Nonstressed	23		25	20191203_Day1_OF_JB08_Test_9	0	70.16	126.24	230.44	2426.62	Nonstressed	11
2	0	21.4	38.8	64.84	601.738	20191203_Day1_OF_JB08_Test_20	Nonstressed	23		26	20191204_Day2_OF_JB08_Test_10	3.68	91.24	123.72	249.6	2225.9	Stressed	69
3	3.44	14.84	37	63.24	606.29	20191203_Day1_OF_JB08_Test_20	Nonstressed	23		27	20191204_Day2_OF_JB08_Test_11	10.36	67.12	121.24	181.52	3286.05	Nonstressed	67
0	0.48	13.52	14.24	26.4	1164.07	20191203_Day1_OF_JB08_Test_25	Nonstressed	27		28	20191204_Day2_OF_JB08_Test_12	5.6	38	131.24	194.16	3044.34	Nonstressed	71
1	0.08	17.6	24.32	37.24	865.796	20191203_Day1_OF_JB08_Test_25	Nonstressed	27		29	20191204_Day2_OF_JB08_Test_17	0	60.32	103.56	149.48	3620.13	Nonstressed	75
2	0.08	22.08	25.36	42.28	852.184	20191203_Day1_OF_JB08_Test_25	Nonstressed	27		30	20191204_Day2_OF_JB08_Test_18	2.16	38.32	150.52	190.84	3320.77	Nonstressed	79
3	0	11.56	44.2	63.8	658.318	20191203_Day1_OF_JB08_Test_25	Nonstressed	27		31	20191204_Day2_OF_JB08_Test_19	1.52	68.96	124.72	239.08	2274.58	Stressed	73
0	0	15.64	19.2	31.6	1020.41	20191203_Day1_OF_JB08_Test_26	Nonstressed	31		32	20191204_Day2_OF_JB08_Test_20	1.4	72.84	115	225.4	2568.59	Stressed	77
1	0	11.72	29.56	40.28	802.5	20191203_Day1_OF_JB08_Test_26	Nonstressed	31		33	20191204_Day2_OF_JB08_Test_26	1.32	66.72	134.8	267.04	2043.18	Stressed	85
2	0	22.12	31.8	54.24	649.939	20191203_Day1_OF_JB08_Test_26	Nonstressed	31		34	20191204_Day2_OF_JB08_Test_2	0.12	65.96	130.44	197.96	2866.76	Nonstressed	63
3	1.08	22.32	35.24	57.52	612.439	20191203_Day1_OF_JB08_Test_26	Nonstressed	31		35	20191204_Day2_OF_JB08_Test_33	4.36	90.88	124.28	229.04	2520.05	Nonstressed	91
0	0	11.48	17.16	36.56	820.244	20191203_Day1_OF_JB08_Test_27	Stressed	25		36	20191204_Day2_OF_JB08_Test_34	15.68	60.88	111.36	187.44	3061.07	Nonstressed	95
1	0	14	20.96	43.76	690.751	20191203_Day1_OF_JB08_Test_27	Stressed	25		37	20191204_Day2_OF_JB08_Test_35	30.44	72.2	111.84	211.08	2624.31	Stressed	89
2	0	17.44	22.36	47.04	619.114	20191203_Day1_OF_JB08_Test_27	Stressed	25		38	20191204_Day2_OF_JB08_Test_36	0.2	84.76	105.52	240.36	2209.66	Stressed	93
3	0	43.32	39.32	68.92	480.724	20191203_Day1_OF_JB08_Test_27	Stressed	25		39	20191204_Day2_OF_JB08_Test_3	0.12	58.24	111.88	236.2	2421.33	Stressed	57
0	0	13.68	12.56	36.76	808.336	20191203_Day1_OF_JB08_Test_28	Stressed	29		40	20191204_Day2_OF_JB08_Test_41	2.28	86.96	118.08	202	2869.16	Stressed	97
1	0.76	19.24	34.08	59.08	586.43	20191203_Day1_OF_JB08_Test_28	Stressed	29		41	20191204_Day2_OF_JB08_Test_42	0	54.2	113.16	245.68	2430.7	Stressed	101
2	0	21.12	31.08	63.08	542.357	20191203_Day1_OF_JB08_Test_28	Stressed	29		42	20191204_Day2_OF_JB08_Test_43	0.76	57.8	104.36	164.76	3184.5	Nonstressed	99
3	0	25.88	24.04	54.04	581.488	20191203_Day1_OF_JB08_Test_28	Stressed	29		43	20191204_Day2_OF_JB08_Test_49	1.4	62.72	121.28	134.16	3902.37	Nonstressed	107
0	4.12	17.8	16.68	35.84	838.88	20191203_Day1_OF_JB08_Test_2	Stressed	5		44	20191204_Day2_OF_JB08_Test_4	0.92	76.08	102.2	194	2746.14	Stressed	61
1	4.16	18.4	29.68	47.48	697.773	20191203_Day1_OF_JB08_Test_2	Stressed	5		45	20191204_Day2_OF_JB08_Test_50	1.24	63.76	113.24	175.44	3140.69	Nonstressed	111
2	0.4	21.32	24.64	56.52	622.705	20191203_Day1_OF_JB08_Test_2	Stressed	5		46	20191204_Day2_OF_JB08_Test_51	1.2	62.6	127.68	234.04	2507.54	Stressed	105
3	0.04	32	54.68	80.4	427.39	20191203_Day1_OF_JB08_Test_2	Stressed	5		47	20191204_Day2_OF_JB08_Test_52	0	54.6	100.28	192.72	2942.91	Stressed	109
0	1.36	21.72	12.92	48.56	677.737	20191203_Day1_OF_JB08_Test_33	Stressed	33		48	20191204_Day2_OF_JB08_Test_57	0	83.92	123.52	257.56	2112.43	Stressed	113
1	0.6	18.12	28.56	65.28	507.196	20191203_Day1_OF_JB08_Test_33	Stressed	33		49	20191204_Day2_OF_JB08_Test_58	0.2	77.92	103.76	201.4	2720.54	Stressed	117
2	0.2	26.12	46.96	90.08	354.938	20191203_Day1_OF_JB08_Test_33	Stressed	33		50	20191204_Day2_OF_JB08_Test_59	5.72	46.52	122.36	186.8	3145.92	Nonstressed	115
3	0.08	11.48	35.2	76.32	401.94	20191203_Day1_OF_JB08_Test_33	Stressed	33		51	20191204_Day2_OF_JB08_Test_60	5.56	60.12	123.24	209.12	2919.37	Nonstressed	119
0	0	25.8	23.56	53.28	677.884	20191203_Day1_OF_JB08_Test_34	Stressed	37		52	20191204_Day2_OF_JB08_Test_9	2.36	101.52	114.44	209.36	2550.23	Stressed	65
1	3	24.72	25.44	52.84	606.828	20191203_Day1_OF_JB08_Test_34	Stressed	37
2	0.24	21.56	36.72	67.36	505.059	20191203_Day1_OF_JB08_Test_34	Stressed	37
3	1.24	16	41.04	76.36	440.891	20191203_Day1_OF_JB08_Test_34	Stressed	37
0	0	12.8	26.32	45.8	842.889	20191203_Day1_OF_JB08_Test_35	Nonstressed	35
1	0.4	15.2	34.08	54.2	734.446	20191203_Day1_OF_JB08_Test_35	Nonstressed	35
2	2.36	8.56	25.8	46.24	784.692	20191203_Day1_OF_JB08_Test_35	Nonstressed	35
3	0.96	13.76	47.12	69.16	548.305	20191203_Day1_OF_JB08_Test_35	Nonstressed	35
0	0.2	14.8	14.6	33.36	935.934	20191203_Day1_OF_JB08_Test_36	Nonstressed	39
1	1.72	19.72	25.84	51.32	621.954	20191203_Day1_OF_JB08_Test_36	Nonstressed	39
2	1.28	25.2	27.72	58.68	613.031	20191203_Day1_OF_JB08_Test_36	Nonstressed	39
3	0	10.44	49.52	74	544.495	20191203_Day1_OF_JB08_Test_36	Nonstressed	39
0	6.28	19.04	20.68	38.36	842.382	20191203_Day1_OF_JB08_Test_3	Nonstressed	3
1	0	18.6	21.84	42.64	754.514	20191203_Day1_OF_JB08_Test_3	Nonstressed	3
2	0.36	13.48	32.92	53.88	691.893	20191203_Day1_OF_JB08_Test_3	Nonstressed	3
3	0	17.04	34.16	53.6	626.351	20191203_Day1_OF_JB08_Test_3	Nonstressed	3
0	0	10.6	24.88	44.6	888.051	20191203_Day1_OF_JB08_Test_41	Nonstressed	43
1	0	34.12	34.4	49.24	606.066	20191203_Day1_OF_JB08_Test_41	Nonstressed	43
2	13.64	21.2	24.56	47.6	649.771	20191203_Day1_OF_JB08_Test_41	Nonstressed	43
3	0	18.48	49	67.16	482.211	20191203_Day1_OF_JB08_Test_41	Nonstressed	43
0	0.08	6.88	25	38	869.328	20191203_Day1_OF_JB08_Test_42	Nonstressed	47
1	30.2	14.48	28.64	42.08	734.83	20191203_Day1_OF_JB08_Test_42	Nonstressed	47
2	0	27.6	21	42.76	686.062	20191203_Day1_OF_JB08_Test_42	Nonstressed	47
3	0.04	41.44	33.8	54.32	592.755	20191203_Day1_OF_JB08_Test_42	Nonstressed	47
0	18.08	19.88	14.6	30.12	926.411	20191203_Day1_OF_JB08_Test_43	Stressed	41
1	0	12.2	25.6	45.4	700.759	20191203_Day1_OF_JB08_Test_43	Stressed	41
2	0.08	15.84	26.68	57.72	566.853	20191203_Day1_OF_JB08_Test_43	Stressed	41
3	0	15.8	42.52	74.04	479.273	20191203_Day1_OF_JB08_Test_43	Stressed	41
0	0.16	22.08	30.36	43.76	811.146	20191203_Day1_OF_JB08_Test_49	Stressed	49
1	0.68	21.64	30.48	57.16	615.84	20191203_Day1_OF_JB08_Test_49	Stressed	49
2	0.04	20.36	26.44	56.64	581.528	20191203_Day1_OF_JB08_Test_49	Stressed	49
3	3.72	41.32	40.6	69.8	506.316	20191203_Day1_OF_JB08_Test_49	Stressed	49
0	0.04	15.24	24.96	31.32	1016.93	20191203_Day1_OF_JB08_Test_4	Nonstressed	7
1	0.12	16.96	26.48	36.08	892.042	20191203_Day1_OF_JB08_Test_4	Nonstressed	7
2	0.88	23.04	31.6	46.92	830.402	20191203_Day1_OF_JB08_Test_4	Nonstressed	7
3	0.6	31.36	30.84	51.72	702.299	20191203_Day1_OF_JB08_Test_4	Nonstressed	7
0	8.16	15.48	17.4	32.56	996.914	20191203_Day1_OF_JB08_Test_50	Stressed	53
1	3.52	16.52	25.2	45.68	698.456	20191203_Day1_OF_JB08_Test_50	Stressed	53
2	0.2	23.68	23.76	48.28	680.235	20191203_Day1_OF_JB08_Test_50	Stressed	53
3	0.16	25.76	40.2	71.84	478.012	20191203_Day1_OF_JB08_Test_50	Stressed	53
0	0.68	11.28	25.72	37.2	887.892	20191203_Day1_OF_JB08_Test_51	Nonstressed	51
1	0	13.2	24.36	42.8	743.601	20191203_Day1_OF_JB08_Test_51	Nonstressed	51
2	0.04	20.2	31.88	54.76	605.985	20191203_Day1_OF_JB08_Test_51	Nonstressed	51
3	1.04	33	41.6	57.96	573.453	20191203_Day1_OF_JB08_Test_51	Nonstressed	51
0	0	21.84	22.56	34.12	1096.14	20191203_Day1_OF_JB08_Test_52	Nonstressed	55
1	0.4	12.24	29.52	40.64	844.908	20191203_Day1_OF_JB08_Test_52	Nonstressed	55
2	0	17.92	25.12	45.04	744.067	20191203_Day1_OF_JB08_Test_52	Nonstressed	55
3	0	20.16	39.72	55.08	679.622	20191203_Day1_OF_JB08_Test_52	Nonstressed	55
0	0	9.4	11.12	37.24	804.99	20191203_Day1_OF_JB08_Test_9	Nonstressed	11
1	0	8.28	42.56	62.56	593.821	20191203_Day1_OF_JB08_Test_9	Nonstressed	11
2	0	26.24	33.32	62.6	540.931	20191203_Day1_OF_JB08_Test_9	Nonstressed	11
3	0	26.24	39.24	68.04	486.883	20191203_Day1_OF_JB08_Test_9	Nonstressed	11
0	0.08	15.16	22.44	49.6	749.272	20191204_Day2_OF_JB08_Test_10	Stressed	69
1	0.64	24.8	19.24	51.36	608.018	20191204_Day2_OF_JB08_Test_10	Stressed	69
2	1.16	33.4	26.92	63.72	509.683	20191204_Day2_OF_JB08_Test_10	Stressed	69
3	1.8	17.88	55.12	84.92	358.926	20191204_Day2_OF_JB08_Test_10	Stressed	69
0	0.4	9.2	21.2	35.04	1117.6	20191204_Day2_OF_JB08_Test_11	Nonstressed	67
1	0	14.36	31.76	44.2	805.562	20191204_Day2_OF_JB08_Test_11	Nonstressed	67
2	8.84	25.92	27.72	46.84	760.774	20191204_Day2_OF_JB08_Test_11	Nonstressed	67
3	1.12	17.64	40.56	55.44	602.108	20191204_Day2_OF_JB08_Test_11	Nonstressed	67
0	5.2	11.48	15.4	23.6	1077.01	20191204_Day2_OF_JB08_Test_12	Nonstressed	71
1	0.16	11.6	33	50.44	722.709	20191204_Day2_OF_JB08_Test_12	Nonstressed	71
2	0.04	4.88	35.64	52.88	700.878	20191204_Day2_OF_JB08_Test_12	Nonstressed	71
3	0.2	10.04	47.2	67.24	543.739	20191204_Day2_OF_JB08_Test_12	Nonstressed	71
0	0	10.16	13.32	21.52	1226.34	20191204_Day2_OF_JB08_Test_17	Nonstressed	75
1	0	6.2	25.92	34.92	883.32	20191204_Day2_OF_JB08_Test_17	Nonstressed	75
2	0	10.16	24.2	39.16	841.401	20191204_Day2_OF_JB08_Test_17	Nonstressed	75
3	0	33.8	40.12	53.88	669.069	20191204_Day2_OF_JB08_Test_17	Nonstressed	75
0	0	5.68	18.6	26.64	1196.75	20191204_Day2_OF_JB08_Test_18	Nonstressed	79
1	0	10.28	32.84	43.8	811.987	20191204_Day2_OF_JB08_Test_18	Nonstressed	79
2	2.16	14.64	49.36	56.72	658.397	20191204_Day2_OF_JB08_Test_18	Nonstressed	79
3	0	7.72	49.72	63.68	653.641	20191204_Day2_OF_JB08_Test_18	Nonstressed	79
0	0	19.84	20.56	51.4	675.905	20191204_Day2_OF_JB08_Test_19	Stressed	73
1	0	20.84	27.92	54.52	584.569	20191204_Day2_OF_JB08_Test_19	Stressed	73
2	0.88	19.12	31.08	58.44	556.602	20191204_Day2_OF_JB08_Test_19	Stressed	73
3	0.64	9.16	45.16	74.72	457.507	20191204_Day2_OF_JB08_Test_19	Stressed	73
0	0	19.36	24.6	47.2	801.401	20191204_Day2_OF_JB08_Test_20	Stressed	77
1	0.4	15.44	21.4	44.92	734.521	20191204_Day2_OF_JB08_Test_20	Stressed	77
2	0	18.44	24.84	56.76	597.318	20191204_Day2_OF_JB08_Test_20	Stressed	77
3	1	19.6	44.16	76.52	435.351	20191204_Day2_OF_JB08_Test_20	Stressed	77
0	0	14.6	16.48	53.24	680.162	20191204_Day2_OF_JB08_Test_26	Stressed	85
1	0.76	14.6	32	60.92	520.529	20191204_Day2_OF_JB08_Test_26	Stressed	85
2	0.52	14.44	39.76	76.96	442.434	20191204_Day2_OF_JB08_Test_26	Stressed	85
3	0.04	23.08	46.56	75.92	400.057	20191204_Day2_OF_JB08_Test_26	Stressed	85
0	0	12.96	19.6	36.72	947.349	20191204_Day2_OF_JB08_Test_2	Nonstressed	63
1	0	16.68	27.92	42.2	686.835	20191204_Day2_OF_JB08_Test_2	Nonstressed	63
2	0	22.48	27.44	45.76	689.038	20191204_Day2_OF_JB08_Test_2	Nonstressed	63
3	0.12	13.84	55.48	73.28	543.533	20191204_Day2_OF_JB08_Test_2	Nonstressed	63
0	3.8	27.48	15.2	44.88	772.195	20191204_Day2_OF_JB08_Test_33	Nonstressed	91
1	0.16	16.72	25.72	47.72	699.616	20191204_Day2_OF_JB08_Test_33	Nonstressed	91
2	0.4	27.28	34.84	57.56	594.926	20191204_Day2_OF_JB08_Test_33	Nonstressed	91
3	0	19.4	48.52	78.88	453.314	20191204_Day2_OF_JB08_Test_33	Nonstressed	91
0	0	15.88	19.48	36.44	866.426	20191204_Day2_OF_JB08_Test_34	Nonstressed	95
1	0.04	20.2	27.28	52.12	688.254	20191204_Day2_OF_JB08_Test_34	Nonstressed	95
2	15.64	17.44	26.72	43.52	814.555	20191204_Day2_OF_JB08_Test_34	Nonstressed	95
3	0	7.36	37.88	55.36	691.835	20191204_Day2_OF_JB08_Test_34	Nonstressed	95
0	0.04	15	19.6	39.2	845.859	20191204_Day2_OF_JB08_Test_35	Stressed	89
1	14.76	12.12	22.52	44.08	694.926	20191204_Day2_OF_JB08_Test_35	Stressed	89
2	0	12.16	19.8	54.04	622.626	20191204_Day2_OF_JB08_Test_35	Stressed	89
3	15.64	32.92	49.92	73.76	460.898	20191204_Day2_OF_JB08_Test_35	Stressed	89
0	0.12	15.28	17.28	46.72	674.106	20191204_Day2_OF_JB08_Test_36	Stressed	93
1	0	24.36	16.6	51.8	564.084	20191204_Day2_OF_JB08_Test_36	Stressed	93
2	0.08	18.12	28.64	65.92	517.392	20191204_Day2_OF_JB08_Test_36	Stressed	93
3	0	27	43	75.92	454.079	20191204_Day2_OF_JB08_Test_36	Stressed	93
0	0	13	11.68	40.36	842.027	20191204_Day2_OF_JB08_Test_3	Stressed	57
1	0	10.96	17.48	47.96	663.994	20191204_Day2_OF_JB08_Test_3	Stressed	57
2	0	14.28	37.04	69.72	503.094	20191204_Day2_OF_JB08_Test_3	Stressed	57
3	0.12	20	45.68	78.16	412.212	20191204_Day2_OF_JB08_Test_3	Stressed	57
0	0.72	16.28	19.88	33.28	1069.47	20191204_Day2_OF_JB08_Test_41	Stressed	97
1	1.24	15.92	23.4	42.44	736.05	20191204_Day2_OF_JB08_Test_41	Stressed	97
2	0.2	24	37.2	61.04	577.751	20191204_Day2_OF_JB08_Test_41	Stressed	97
3	0.12	30.76	37.6	65.24	485.891	20191204_Day2_OF_JB08_Test_41	Stressed	97
0	0	9.72	17.16	37	835.38	20191204_Day2_OF_JB08_Test_42	Stressed	101
1	0	13.96	25.68	62.76	578.587	20191204_Day2_OF_JB08_Test_42	Stressed	101
2	0	14.64	25.44	64.28	564.384	20191204_Day2_OF_JB08_Test_42	Stressed	101
3	0	15.88	44.88	81.64	452.354	20191204_Day2_OF_JB08_Test_42	Stressed	101
0	0	13.84	19.2	29.68	1034.29	20191204_Day2_OF_JB08_Test_43	Nonstressed	99
1	0	18.12	28.08	42.96	746.685	20191204_Day2_OF_JB08_Test_43	Nonstressed	99
2	0	13.56	24.32	41.96	708.654	20191204_Day2_OF_JB08_Test_43	Nonstressed	99
3	0.76	12.28	32.76	50.16	694.873	20191204_Day2_OF_JB08_Test_43	Nonstressed	99
0	0	11.2	22.88	28	1103.87	20191204_Day2_OF_JB08_Test_49	Nonstressed	107
1	0	9.04	26.8	27.84	1047.89	20191204_Day2_OF_JB08_Test_49	Nonstressed	107
2	1.4	22.76	35.12	38.04	886.87	20191204_Day2_OF_JB08_Test_49	Nonstressed	107
3	0	19.72	36.48	40.28	863.738	20191204_Day2_OF_JB08_Test_49	Nonstressed	107
0	0	16.56	14.92	34.28	890.039	20191204_Day2_OF_JB08_Test_4	Stressed	61
1	0.24	18.44	28.12	50.8	651.379	20191204_Day2_OF_JB08_Test_4	Stressed	61
2	0.68	21.04	22.64	50.92	633.243	20191204_Day2_OF_JB08_Test_4	Stressed	61
3	0	20.04	36.52	58	571.481	20191204_Day2_OF_JB08_Test_4	Stressed	61
0	0.2	9.28	24.64	30.96	975.846	20191204_Day2_OF_JB08_Test_50	Nonstressed	111
1	0.48	16.4	27.28	45.04	748.212	20191204_Day2_OF_JB08_Test_50	Nonstressed	111
2	0.56	19.28	22.84	45.8	764.879	20191204_Day2_OF_JB08_Test_50	Nonstressed	111
3	0	18.8	38.48	53.64	651.756	20191204_Day2_OF_JB08_Test_50	Nonstressed	111
0	0.76	13.44	26.44	43.6	872.826	20191204_Day2_OF_JB08_Test_51	Stressed	105
1	0	12.64	34.36	65.64	563.583	20191204_Day2_OF_JB08_Test_51	Stressed	105
2	0.36	18.12	32.92	60.32	552.064	20191204_Day2_OF_JB08_Test_51	Stressed	105
3	0.08	18.4	33.96	64.48	519.071	20191204_Day2_OF_JB08_Test_51	Stressed	105
0	0	9.84	22.52	38.72	954.393	20191204_Day2_OF_JB08_Test_52	Stressed	109
1	0	9.48	20.52	42.84	737	20191204_Day2_OF_JB08_Test_52	Stressed	109
2	0	15	24.84	52.72	642.692	20191204_Day2_OF_JB08_Test_52	Stressed	109
3	0	20.28	32.4	58.44	608.827	20191204_Day2_OF_JB08_Test_52	Stressed	109
0	0	19.24	21.68	55.4	659.904	20191204_Day2_OF_JB08_Test_57	Stressed	113
1	0	27.96	20.2	50.68	571.969	20191204_Day2_OF_JB08_Test_57	Stressed	113
2	0	15.84	28.56	70.52	485.146	20191204_Day2_OF_JB08_Test_57	Stressed	113
3	0	20.88	53.08	80.96	395.414	20191204_Day2_OF_JB08_Test_57	Stressed	113
0	0	15.16	18.4	35.12	843.854	20191204_Day2_OF_JB08_Test_58	Stressed	117
1	0.08	12.44	31.32	49.96	681.7	20191204_Day2_OF_JB08_Test_58	Stressed	117
2	0	21.8	23.2	51.36	654.794	20191204_Day2_OF_JB08_Test_58	Stressed	117
3	0.12	28.52	30.84	64.96	540.193	20191204_Day2_OF_JB08_Test_58	Stressed	117
0	0	9.4	20	30.76	971.839	20191204_Day2_OF_JB08_Test_59	Nonstressed	115
1	0	9.8	38.4	51.6	735.982	20191204_Day2_OF_JB08_Test_59	Nonstressed	115
2	0	16.28	33.48	47.08	772.899	20191204_Day2_OF_JB08_Test_59	Nonstressed	115
3	5.72	11.04	30.48	57.36	665.205	20191204_Day2_OF_JB08_Test_59	Nonstressed	115
0	0.72	15.72	28.76	49.24	759.183	20191204_Day2_OF_JB08_Test_60	Nonstressed	119
1	0.84	11.92	15.56	35.64	877.238	20191204_Day2_OF_JB08_Test_60	Nonstressed	119
2	0.44	10.88	32.4	55.48	747.145	20191204_Day2_OF_JB08_Test_60	Nonstressed	119
3	3.56	21.6	46.52	68.76	535.807	20191204_Day2_OF_JB08_Test_60	Nonstressed	119
0	0.2	19.28	17.08	34.84	876.851	20191204_Day2_OF_JB08_Test_9	Stressed	65
1	0.8	11.6	25.6	44.04	713.638	20191204_Day2_OF_JB08_Test_9	Stressed	65
2	0.08	34.52	30.52	61.88	546.042	20191204_Day2_OF_JB08_Test_9	Stressed	65
3	1.28	36.12	41.24	68.6	413.699	20191204_Day2_OF_JB08_Test_9	Stressed	65

[truncated: 9 more sheets: Figure S4, Figure S5, Figure S6, Figure S7, Figure S10, Figure S11, Figure S15, Figure S16, Figure S17]
